# Supplementary material for: Cryo-EM Structure of the relaxosome, a complex essential for bacterial mating and the spread of antibiotic resistance genes
Source: Nat Commun. 2025 May 27;16:4906. doi: 10.1038/s41467-025-60116-6 (PMC12117103; doi:10.1038/s41467-025-60116-6)
Supplement: Supplementary file 3 — Supplementary Data 1 [file 41467_2025_60116_MOESM3_ESM.zip]

Archive with 6 entries (5 files):
- ChimeraXSession/
- __MACOSX/._ChimeraXSession
- ChimeraXSession/Relaxosome_Full.cxs
- __MACOSX/ChimeraXSession/._Relaxosome_Full.cxs
- ChimeraXSession/Relaxosome_FullAssembly.pdb
- __MACOSX/ChimeraXSession/._Relaxosome_FullAssembly.pdb
