# Supplementary material for: Cryo-EM Structure of the relaxosome, a complex essential for bacterial mating and the spread of antibiotic resistance genes
Source: Nat Commun. 2025 May 27;16:4906. doi: 10.1038/s41467-025-60116-6 (PMC12117103; doi:10.1038/s41467-025-60116-6)
Supplement: Supplementary file 3 — Supplementary Data 1 [file 41467_2025_60116_MOESM3_ESM.zip › ChimeraXSession/Relaxosome_FullAssembly.pdb]

REMARK   3                                                                      
REMARK   3 FILE CREATED: Fri Apr 19 18:59:05 2024                               
REMARK   3                                                                      
REMARK   3 RESOLUTION: 10.00                                                    
REMARK   3                                                                      
REMARK   3 REFINEMENT.                                                          
REMARK   3   PROGRAM     : PHENIX (1.21rc1_4933: phenix.real_space_refine)      
REMARK   3   AUTHORS     : Adams,Afonine,Bunkoczi,Burnley,Chen,Dar,Davis,       
REMARK   3               : Draizen,Echols,Gildea,Gros,Grosse-Kunstleve,Headd,   
REMARK   3               : Hintze,Hung,Ioerger,Liebschner,McCoy,McKee,Moriarty, 
REMARK   3               : Oeffner,Poon,Read,Richardson,Richardson,Sacchettini, 
REMARK   3               : Sauter,Sobolev,Storoni,Terwilliger,Williams,Zwart    
REMARK   3                                                                      
REMARK   3 SCATTERING TABLE: ELECTRON                                           
REMARK   3                                                                      
REMARK   3 REFINEMENT TARGET: REAL-SPACE (WEIGHTED MAP SUM AT ATOM CENTERS)     
REMARK   3                                                                      
REMARK   3 MODEL TO MAP FIT.                                                    
REMARK   3   CC_mask  : 0.4244                                                  
REMARK   3   CC_volume: 0.3723                                                  
REMARK   3   CC_peaks : -0.6353                                                 
REMARK   3                                                                      
REMARK   3 GEOMETRY RESTRAINTS LIBRARY: GEOSTD + MONOMER LIBRARY + CDL V1.2     
REMARK   3 DEVIATIONS FROM IDEAL VALUES - RMSD. RMSZ FOR BONDS AND ANGLES.      
REMARK   3   BOND      :  0.032   2.003   4819  Z= 1.022                        
REMARK   3   ANGLE     :  0.571  18.592   6519  Z= 0.284                        
REMARK   3   CHIRALITY :  0.039   0.129    747                                  
REMARK   3   PLANARITY :  0.003   0.027    863                                  
REMARK   3   DIHEDRAL  : 10.547  81.328   1801                                  
REMARK   3   MIN NONBONDED DISTANCE : 2.228                                     
REMARK   3                                                                      
REMARK   3 MOLPROBITY STATISTICS.                                               
REMARK   3   ALL-ATOM CLASHSCORE : 9.20                                         
REMARK   3   RAMACHANDRAN PLOT:                                                 
REMARK   3     OUTLIERS :  0.16 %                                               
REMARK   3     ALLOWED  :  0.65 %                                               
REMARK   3     FAVORED  : 99.18 %                                               
REMARK   3   ROTAMER OUTLIERS :  0.80 %                                         
REMARK   3   CBETA DEVIATIONS :  0.00 %                                         
REMARK   3   PEPTIDE PLANE:                                                     
REMARK   3     CIS-PROLINE     : 0.00 %                                         
REMARK   3     CIS-GENERAL     : 0.00 %                                         
REMARK   3     TWISTED PROLINE : 0.00 %                                         
REMARK   3     TWISTED GENERAL : 0.00 %                                         
REMARK   3                                                                      
REMARK   3 RAMA-Z (RAMACHANDRAN PLOT Z-SCORE):                                  
REMARK   3 INTERPRETATION: BAD |RAMA-Z| > 3; SUSPICIOUS 2 < |RAMA-Z| < 3; GOOD  
REMARK   3 SCORES FOR WHOLE/HELIX/SHEET/LOOP ARE SCALED INDEPENDENTLY;          
REMARK   3 THEREFORE, THE VALUES ARE NOT RELATED IN A SIMPLE MANNER.            
REMARK   3   WHOLE:  1.26 (0.32), RESIDUES: 611                                 
REMARK   3   HELIX:  1.11 (0.30), RESIDUES: 285                                 
REMARK   3   SHEET:  1.10 (0.49), RESIDUES: 93                                  
REMARK   3   LOOP :  0.58 (0.39), RESIDUES: 233                                 
REMARK   3                                                                      
SEQRES   1 A  121  DG  DT  DT  DG  DT  DA  DG  DC  DC  DG  DC  DG  DC
SEQRES   2 A  121  DC  DG  DA  DC  DA  DC  DC  DG  DC  DT  DT  DT  DT
SEQRES   3 A  121  DT  DT  DA  DA  DA  DT  DA  DT  DC  DA  DT  DA  DA
SEQRES   4 A  121  DA  DG  DA  DG  DA  DG  DT  DA  DA  DG  DA  DG  DA
SEQRES   5 A  121  DA  DA  DC  DT  DA  DA  DT  DT  DT  DT  DT  DC  DA
SEQRES   6 A  121  DT  DA  DA  DC  DA  DC  DT  DC  DT  DA  DT  DT  DT
SEQRES   7 A  121  DA  DT  DA  DA  DA  DG  DA  DA  DA  DA  DA  DT  DC
SEQRES   8 A  121  DA  DG  DC  DA  DA  DA  DA  DA  DC  DT  DT  DG  DT
SEQRES   9 A  121  DT  DT  DT  DT  DG  DC  DG  DT  DG  DG  DG  DG  DT
SEQRES  10 A  121  DG  DT  DG  DG
SEQRES   1 B  110  DG  DC  DA  DA  DA  DA  DA  DC  DA  DA  DG  DT  DT
SEQRES   2 B  110  DT  DT  DT  DG  DC  DT  DG  DA  DT  DT  DT  DT  DT
SEQRES   3 B  110  DC  DT  DT  DT  DA  DT  DA  DA  DA  DT  DA  DG  DA
SEQRES   4 B  110  DG  DT  DG  DT  DT  DA  DT  DG  DA  DA  DA  DA  DA
SEQRES   5 B  110  DT  DT  DA  DG  DT  DT  DT  DC  DT  DC  DT  DT  DA
SEQRES   6 B  110  DC  DT  DC  DT  DC  DT  DT  DT  DA  DT  DG  DA  DT
SEQRES   7 B  110  DA  DT  DT  DT  DA  DA  DA  DA  DA  DA  DG  DC  DG
SEQRES   8 B  110  DG  DT  DG  DT  DC  DG  DG  DC  DG  DC  DG  DG  DC
SEQRES   9 B  110  DT  DA  DC  DA  DA  DC
SEQRES   1 C   95  ALA LEU THR LYS ALA GLU MET SER GLU TYR LEU PHE ASP
SEQRES   2 C   95  LYS LEU GLY LEU SER LYS ARG ASP ALA LYS GLU LEU VAL
SEQRES   3 C   95  GLU LEU PHE PHE GLU GLU ILE ARG ARG ALA LEU GLU ASN
SEQRES   4 C   95  GLY GLU GLN VAL LYS LEU SER GLY PHE GLY ASN PHE ASP
SEQRES   5 C   95  LEU ARG ASP LYS ASN GLN ARG PRO GLY ARG ASN PRO LYS
SEQRES   6 C   95  THR GLY GLU ASP ILE PRO ILE THR ALA ARG ARG VAL VAL
SEQRES   7 C   95  THR PHE ARG PRO GLY GLN LYS LEU LYS SER ARG VAL GLU
SEQRES   8 C   95  ASN ALA SER PRO
SEQRES   1 D   94  MET THR LYS SER GLU LEU ILE GLU ARG LEU ALA THR GLN
SEQRES   2 D   94  GLN SER HIS ILE PRO ALA LYS THR VAL GLU ASP ALA VAL
SEQRES   3 D   94  LYS GLU MET LEU GLU HIS MET ALA SER THR LEU ALA GLN
SEQRES   4 D   94  GLY GLU ARG ILE GLU ILE ARG GLY PHE GLY SER PHE SER
SEQRES   5 D   94  LEU HIS TYR ARG ALA PRO ARG THR GLY ARG ASN PRO LYS
SEQRES   6 D   94  THR GLY ASP LYS VAL GLU LEU GLU GLY LYS TYR VAL PRO
SEQRES   7 D   94  HIS PHE LYS PRO GLY LYS GLU LEU ARG ASP ARG ALA ASN
SEQRES   8 D   94  ILE TYR GLY
SEQRES   1 F  118  MET LYS ARG PHE GLY THR ARG SER ALA THR GLY LYS MET
SEQRES   2 F  118  VAL LYS LEU LYS LEU PRO VAL ASP VAL GLU SER LEU LEU
SEQRES   3 F  118  ILE GLU ALA SER ASN ARG SER GLY ARG SER ARG SER PHE
SEQRES   4 F  118  GLU ALA VAL ILE ARG LEU LYS ASP HIS LEU HIS ARG TYR
SEQRES   5 F  118  PRO LYS PHE ASN ARG ALA GLY ASN ILE TYR GLY LYS SER
SEQRES   6 F  118  LEU VAL LYS TYR LEU THR MET ARG LEU ASP ASP GLU THR
SEQRES   7 F  118  ASN GLN LEU LEU ILE ALA ALA LYS ASN ARG SER GLY TRP
SEQRES   8 F  118  CYS LYS THR ASP GLU ALA ALA ASP ARG VAL ILE ASP HIS
SEQRES   9 F  118  LEU ILE LYS PHE PRO ASP PHE TYR ASN SER GLU ILE PHE
SEQRES  10 F  118  ARG
SEQRES   1 M  127  MET ALA LYS VAL ASN LEU TYR ILE SER ASN ASP ALA TYR
SEQRES   2 M  127  GLU LYS ILE ASN ALA ILE ILE GLU LYS ARG ARG GLN GLU
SEQRES   3 M  127  GLY ALA ARG GLU LYS ASP VAL SER PHE SER ALA THR ALA
SEQRES   4 M  127  SER MET LEU LEU GLU LEU GLY LEU ARG VAL HIS GLU ALA
SEQRES   5 M  127  GLN MET GLU ARG LYS GLU SER ALA PHE ASN GLN THR GLU
SEQRES   6 M  127  PHE ASN LYS LEU LEU LEU GLU CYS VAL VAL LYS THR GLN
SEQRES   7 M  127  SER SER VAL ALA LYS ILE LEU GLY ILE GLU SER LEU SER
SEQRES   8 M  127  PRO HIS VAL SER GLY ASN SER LYS PHE GLU TYR ALA ASN
SEQRES   9 M  127  MET VAL GLU ASP ILE ARG GLU LYS VAL SER SER GLU MET
SEQRES  10 M  127  GLU ARG PHE PHE PRO LYS ASN ASP ASP GLU
SEQRES   1 O  127  MET ALA LYS VAL ASN LEU TYR ILE SER ASN ASP ALA TYR
SEQRES   2 O  127  GLU LYS ILE ASN ALA ILE ILE GLU LYS ARG ARG GLN GLU
SEQRES   3 O  127  GLY ALA ARG GLU LYS ASP VAL SER PHE SER ALA THR ALA
SEQRES   4 O  127  SER MET LEU LEU GLU LEU GLY LEU ARG VAL HIS GLU ALA
SEQRES   5 O  127  GLN MET GLU ARG LYS GLU SER ALA PHE ASN GLN THR GLU
SEQRES   6 O  127  PHE ASN LYS LEU LEU LEU GLU CYS VAL VAL LYS THR GLN
SEQRES   7 O  127  SER SER VAL ALA LYS ILE LEU GLY ILE GLU SER LEU SER
SEQRES   8 O  127  PRO HIS VAL SER GLY ASN SER LYS PHE GLU TYR ALA ASN
SEQRES   9 O  127  MET VAL GLU ASP ILE ARG GLU LYS VAL SER SER GLU MET
SEQRES  10 O  127  GLU ARG PHE PHE PRO LYS ASN ASP ASP GLU
HELIX    1   1 LYS C    5  LEU C   16  1                                  12
HELIX    2   2 LYS C   20  GLU C   39  1                                  20
HELIX    3   3 GLN C   85  LYS C   88  1                                   4
HELIX    4   4 SER C   89  VAL C   91  1                                   3
HELIX    5   5 LYS D    3  GLN D   13  1                                  11
HELIX    6   6 ALA D   19  GLN D   39  1                                  21
HELIX    7   7 LYS D   84  ALA D   90  1                                   7
HELIX    8   8 VAL F   22  SER F   24  1                                   3
HELIX    9   9 LEU F   25  SER F   33  1                                   9
HELIX   10  10 ARG F   37  ARG F   51  1                                  15
HELIX   11  11 ASP F   76  SER F   89  1                                  14
HELIX   12  12 LYS F   93  LYS F  107  1                                  15
HELIX   13  13 ASN M   10  GLN M   25  1                                  16
HELIX   14  14 PHE M   35  GLU M   55  1                                  21
HELIX   15  15 THR M   64  ILE M   87  1                                  24
HELIX   16  16 GLU M   88  LEU M   90  1                                   3
HELIX   17  17 PRO M   92  VAL M   94  1                                   3
HELIX   18  18 TYR M  102  PHE M  120  1                                  19
HELIX   19  19 ASN O   10  GLN O   25  1                                  16
HELIX   20  20 GLU O   30  ASP O   32  1                                   3
HELIX   21  21 PHE O   35  GLU O   55  1                                  21
HELIX   22  22 THR O   64  ILE O   87  1                                  24
HELIX   23  23 GLU O   88  LEU O   90  1                                   3
HELIX   24  24 PRO O   92  VAL O   94  1                                   3
HELIX   25  25 SER O   98  PHE O  100  1                                   3
HELIX   26  26 TYR O  102  PHE O  120  1                                  19
HELIX   27  27 VAL E   20  SER E   33  1                                  14
HELIX   28  28 ARG E   37  ARG E   51  1                                  15
HELIX   29  29 ASP E   76  SER E   89  1                                  14
HELIX   30  30 LYS E   93  LYS E  107  1                                  15
HELIX   31  31 VAL G   22  SER G   24  1                                   3
HELIX   32  32 LEU G   25  SER G   33  1                                   9
HELIX   33  33 ARG G   37  ARG G   51  1                                  15
HELIX   34  34 ASP G   76  SER G   89  1                                  14
HELIX   35  35 LYS G   93  LYS G  107  1                                  15
HELIX   36  36 ALA H   10  TYR H   17  1                                   8
HELIX   37  37 ARG H   36  GLN H   40  1                                   5
HELIX   38  38 LYS H   49  GLU H   57  1                                   9
HELIX   39  39 LYS H   88  GLY H   97  1                                  10
HELIX   40  40 LYS H  100  GLN H  116  1                                  17
HELIX   41  41 VAL H  117  LEU H  120  1                                   4
HELIX   42  42 PHE H  185  ALA H  191  1                                   7
HELIX   43  43 GLN H  193  LEU H  211  1                                  19
HELIX   44  44 LYS H  220  GLY H  222  1                                   3
HELIX   45  45 VAL H  231  ALA H  233  1                                   3
HELIX   46  46 GLY H  236  ALA H  244  1                                   9
HELIX   47  47 LYS H  252  ASP H  260  1                                   9
HELIX   48  48 PRO H  270  LYS H  282  1                                  13
HELIX   49  49 ARG H  289  ARG H  298  1                                  10
HELIX   50  50 ALA H  299  LEU H  301  1                                   3
HELIX   51  51 ARG H  302  LEU H  304  1                                   3
HELIX   52  52 VAL H  316  GLY H  326  1                                  11
HELIX   53  53 LEU H  327  GLU H  329  1                                   3
HELIX   54  54 TYR H  336  ILE H  346  1                                  11
HELIX   55  55 VAL H  353  SER H  366  1                                  14
HELIX   56  56 LEU H  387  GLN H  402  1                                  16
HELIX   57  57 ASP H  421  ASP H  429  1                                   9
HELIX   58  58 GLY H  441  GLU H  458  1                                  18
HELIX   59  59 ARG H  470  GLN H  478  1                                   9
HELIX   60  60 GLU H  480  SER H  483  1                                   4
HELIX   61  61 ARG H  490  GLN H  492  1                                   3
HELIX   62  62 LEU H  493  GLU H  495  1                                   3
HELIX   63  63 GLY H  510  LYS H  512  1                                   3
HELIX   64  64 LEU H  515  HIS H  528  1                                  14
HELIX   65  65 ALA H  546  ALA H  553  1                                   8
HELIX   66  66 ARG H  576  LYS H  592  1                                  17
HELIX   67  67 VAL H  604  THR H  620  1                                  17
HELIX   68  68 ARG H  647  MET H  649  1                                   3
HELIX   69  69 ILE H  695  SER H  697  1                                   3
HELIX   70  70 PRO H  764  THR H  766  1                                   3
HELIX   71  71 ASN H  799  SER H  808  1                                  10
HELIX   72  72 THR H  823  ALA H  828  1                                   6
HELIX   73  73 VAL H  836  ALA H  844  1                                   9
HELIX   74  74 GLU H  850  SER H  858  1                                   9
HELIX   75  75 PRO H  863  LYS H  878  1                                  16
HELIX   76  76 MET H  884  PHE H  894  1                                  11
HELIX   77  77 PHE H  901  ARG H  914  1                                  14
HELIX   78  78 TYR H  937  GLY H  950  1                                  14
HELIX   79  79 GLU H  964  MET H  966  1                                   3
HELIX   80  80 SER H  971  GLU H  982  1                                  12
HELIX   81  81 LYS H  998  ALA H 1008  1                                  11
HELIX   82  82 VAL H 1009  MET H 1011  1                                   3
HELIX   83  83 HIS H 1027  SER H 1035  1                                   9
HELIX   84  84 LEU H 1043  ARG H 1055  1                                  13
HELIX   85  85 SER H 1072  MET H 1074  1                                   3
HELIX   86  86 ASN H 1077  GLY H 1090  1                                  14
HELIX   87  87 PRO H 1111  THR H 1117  1                                   7
HELIX   88  88 PRO H 1134  ILE H 1144  1                                  11
HELIX   89  89 VAL H 1148  GLU H 1156  1                                   9
HELIX   90  90 PRO H 1160  GLN H 1162  1                                   3
HELIX   91  91 HIS H 1181  LYS H 1197  1                                  17
HELIX   92  92 LEU H 1208  GLY H 1218  1                                  11
HELIX   93  93 PRO H 1221  GLU H 1225  1                                   5
HELIX   94  94 ASN H 1234  LYS H 1250  1                                  17
HELIX   95  95 GLU H 1273  ARG H 1275  1                                   3
HELIX   96  96 LEU H 1277  THR H 1279  1                                   3
HELIX   97  97 GLU H 1281  HIS H 1283  1                                   3
HELIX   98  98 GLN H 1389  GLU H 1391  1                                   3
HELIX   99  99 GLY H 1421  MET H 1426  1                                   6
HELIX  100 100 PHE H 1429  SER H 1437  1                                   9
HELIX  101 101 ARG H 1450  ASN H 1458  1                                   9
HELIX  102 102 ASP H 1475  SER H 1486  1                                  12
HELIX  103 103 LEU H 1491  ASP H 1493  1                                   3
HELIX  104 104 ALA H 1495  GLN H 1503  1                                   9
HELIX  105 105 MET H 1588  ASP H 1597  1                                  10
HELIX  106 106 PRO H 1616  THR H 1620  1                                   5
HELIX  107 107 ASN L   10  GLN L   25  1                                  16
HELIX  108 108 GLU L   30  ASP L   32  1                                   3
HELIX  109 109 PHE L   35  GLU L   55  1                                  21
HELIX  110 110 GLN L   63  ILE L   87  1                                  25
HELIX  111 111 GLU L   88  LEU L   90  1                                   3
HELIX  112 112 PRO L   92  VAL L   94  1                                   3
HELIX  113 113 SER L   98  PHE L  100  1                                   3
HELIX  114 114 TYR L  102  PHE L  120  1                                  19
HELIX  115 115 ASN N   10  GLN N   25  1                                  16
HELIX  116 116 PHE N   35  GLU N   55  1                                  21
HELIX  117 117 GLN N   63  ILE N   87  1                                  25
HELIX  118 118 GLU N   88  LEU N   90  1                                   3
HELIX  119 119 PRO N   92  VAL N   94  1                                   3
HELIX  120 120 SER N   98  PHE N  100  1                                   3
HELIX  121 121 TYR N  102  PHE N  120  1                                  19
SHEET    1   1 1 VAL C  44  LEU C  46  0
SHEET    2   2 1 GLY C  50  LYS C  57  0
SHEET    3   3 1 ARG C  60  ARG C  63  0
SHEET    4   4 1 ASP C  70  ILE C  73  0
SHEET    5   5 1 ARG C  76  PRO C  83  0
SHEET    6   6 1 ILE D  43  ILE D  45  0
SHEET    7   7 1 GLY D  49  ARG D  56  0
SHEET    8   8 1 ARG D  59  ARG D  62  0
SHEET    9   9 1 LYS D  69  LEU D  72  0
SHEET   10  10 1 LYS D  75  PRO D  82  0
SHEET   11  11 1 MET F  13  PRO F  19  0
SHEET   12  12 1 VAL F  67  ARG F  73  0
SHEET   13  13 1 ALA M   2  ILE M   8  0
SHEET   14  14 1 ALA O   2  ILE O   8  0
SHEET   15  15 1 MET E  13  PRO E  19  0
SHEET   16  16 1 VAL E  67  ARG E  73  0
SHEET   17  17 1 VAL G  14  PRO G  19  0
SHEET   18  18 1 VAL G  67  MET G  72  0
SHEET   19  19 1 MET H   2  GLN H   6  0
SHEET   20  20 1 ARG H  32  ALA H  34  0
SHEET   21  21 1 GLY H  79  SER H  85  0
SHEET   22  22 1 SER H 122  MET H 126  0
SHEET   23  23 1 SER H 131  LEU H 135  0
SHEET   24  24 1 VAL H 140  HIS H 146  0
SHEET   25  25 1 HIS H 157  ALA H 163  0
SHEET   26  26 1 THR H 166  HIS H 168  0
SHEET   27  27 1 GLU H 171  LYS H 173  0
SHEET   28  28 1 GLU H 216  GLY H 219  0
SHEET   29  29 1 MET H 223  GLU H 225  0
SHEET   30  30 1 LEU H 370  PRO H 372  0
SHEET   31  31 1 PHE H 380  SER H 382  0
SHEET   32  32 1 LEU H 433  GLY H 438  0
SHEET   33  33 1 VAL H 463  ALA H 467  0
SHEET   34  34 1 LEU H 486  GLY H 489  0
SHEET   35  35 1 THR H 504  VAL H 507  0
SHEET   36  36 1 GLN H 531  ASP H 536  0
SHEET   37  37 1 ASN H 556  TRP H 560  0
SHEET   38  38 1 THR H 569  SER H 572  0
SHEET   39  39 1 SER H 597  VAL H 601  0
SHEET   40  40 1 VAL H 629  VAL H 637  0
SHEET   41  41 1 VAL H 655  ASN H 660  0
SHEET   42  42 1 SER H 665  THR H 675  0
SHEET   43  43 1 SER H 680  ARG H 684  0
SHEET   44  44 1 THR H 690  ARG H 694  0
SHEET   45  45 1 TRP H 702  VAL H 712  0
SHEET   46  46 1 ARG H 717  VAL H 720  0
SHEET   47  47 1 ARG H 734  VAL H 740  0
SHEET   48  48 1 ALA H 744  VAL H 748  0
SHEET   49  49 1 ALA H 756  PRO H 759  0
SHEET   50  50 1 LEU H 770  ASN H 772  0
SHEET   51  51 1 THR H 787  SER H 791  0
SHEET   52  52 1 ASP H 811  SER H 816  0
SHEET   53  53 1 LEU H 918  VAL H 920  0
SHEET   54  54 1 LEU H 930  VAL H 932  0
SHEET   55  55 1 PHE H 987  GLY H 992  0
SHEET   56  56 1 ARG H1019  GLY H1024  0
SHEET   57  57 1 ASP H1039  THR H1042  0
SHEET   58  58 1 THR H1065  ASP H1070  0
SHEET   59  59 1 ARG H1093  GLY H1098  0
SHEET   60  60 1 ASP H1122  MET H1126  0
SHEET   61  61 1 VAL H1176  GLU H1178  0
SHEET   62  62 1 THR H1227  THR H1231  0
SHEET   63  63 1 GLN H1258  THR H1266  0
SHEET   64  64 1 LEU H1287  VAL H1290  0
SHEET   65  65 1 VAL H1293  SER H1301  0
SHEET   66  66 1 LEU H1306  ASP H1311  0
SHEET   67  67 1 THR H1316  ILE H1319  0
SHEET   68  68 1 THR H1330  GLY H1340  0
SHEET   69  69 1 ARG H1344  PHE H1347  0
SHEET   70  70 1 VAL H1361  SER H1368  0
SHEET   71  71 1 SER H1371  SER H1375  0
SHEET   72  72 1 THR H1380  ARG H1384  0
SHEET   73  73 1 ILE H1394  LEU H1396  0
SHEET   74  74 1 ALA H1399  THR H1401  0
SHEET   75  75 1 PHE H1412  GLU H1417  0
SHEET   76  76 1 HIS H1442  THR H1447  0
SHEET   77  77 1 ARG H1514  ILE H1516  0
SHEET   78  78 1 TYR H1526  PHE H1532  0
SHEET   79  79 1 SER H1538  PRO H1545  0
SHEET   80  80 1 THR H1547  ASP H1549  0
SHEET   81  81 1 GLY H1553  ARG H1555  0
SHEET   82  82 1 ARG H1562  GLY H1565  0
SHEET   83  83 1 PHE H1571  GLN H1575  0
SHEET   84  84 1 SER H1582  ALA H1585  0
SHEET   85  85 1 GLY H1602  ARG H1606  0
SHEET   86  86 1 ALA L   2  ILE L   8  0
SHEET   87  87 1 ALA N   2  ILE N   8  0
CRYST1  462.000  462.000  462.000  90.00  90.00  90.00 P 1                      
SCALE1      0.002165  0.000000  0.000000        0.00000                         
SCALE2      0.000000  0.002165  0.000000        0.00000                         
SCALE3      0.000000  0.000000  0.002165        0.00000                         
ATOM      1  O5' DG  A 119     262.527 283.373  96.282  1.00999.98           O
ATOM      2  C5' DG  A 119     262.775 282.164  95.559  1.00999.98           C
ATOM      3  C4' DG  A 119     262.625 280.946  96.458  1.00999.98           C
ATOM      4  O4' DG  A 119     263.866 280.698  97.158  1.00999.98           O
ATOM      5  C3' DG  A 119     261.534 281.057  97.515  1.00999.98           C
ATOM      6  O3' DG  A 119     260.323 280.454  96.999  1.00999.98           O
ATOM      7  C2' DG  A 119     262.112 280.310  98.717  1.00999.98           C
ATOM      8  C1' DG  A 119     263.625 280.419  98.521  1.00999.98           C
ATOM      9  N9  DG  A 119     264.260 281.469  99.309  1.00999.98           N
ATOM     10  C8  DG  A 119     263.707 282.663  99.709  1.00999.98           C
ATOM     11  N7  DG  A 119     264.530 283.412 100.387  1.00999.98           N
ATOM     12  C5  DG  A 119     265.708 282.667 100.431  1.00999.98           C
ATOM     13  C6  DG  A 119     266.957 282.962 101.032  1.00999.98           C
ATOM     14  O6  DG  A 119     267.281 283.977 101.667  1.00999.98           O
ATOM     15  N1  DG  A 119     267.880 281.932 100.839  1.00999.98           N
ATOM     16  C2  DG  A 119     267.625 280.769 100.153  1.00999.98           C
ATOM     17  N2  DG  A 119     268.635 279.893 100.073  1.00999.98           N
ATOM     18  N3  DG  A 119     266.459 280.482  99.587  1.00999.98           N
ATOM     19  C4  DG  A 119     265.554 281.473  99.766  1.00999.98           C
ATOM     20  P   DT  A 118     259.471 279.354  97.816  1.00999.98           P
ATOM     21  OP1 DT  A 118     258.345 278.981  96.933  1.00999.98           O
ATOM     22  OP2 DT  A 118     259.166 279.855  99.175  1.00999.98           O
ATOM     23  O5' DT  A 118     260.428 278.072  97.895  1.00999.98           O
ATOM     24  C5' DT  A 118     259.925 276.846  98.392  1.00999.98           C
ATOM     25  C4' DT  A 118     261.027 276.029  99.040  1.00999.98           C
ATOM     26  O4' DT  A 118     262.138 276.896  99.414  1.00999.98           O
ATOM     27  C3' DT  A 118     260.610 275.306 100.328  1.00999.98           C
ATOM     28  O3' DT  A 118     261.107 273.974 100.332  1.00999.98           O
ATOM     29  C2' DT  A 118     261.270 276.142 101.415  1.00999.98           C
ATOM     30  C1' DT  A 118     262.550 276.531 100.710  1.00999.98           C
ATOM     31  N1  DT  A 118     263.305 277.660 101.363  1.00999.98           N
ATOM     32  C2  DT  A 118     264.612 277.449 101.731  1.00999.98           C
ATOM     33  O2  DT  A 118     265.196 276.400 101.536  1.00999.98           O
ATOM     34  N3  DT  A 118     265.225 278.513 102.327  1.00999.98           N
ATOM     35  C4  DT  A 118     264.671 279.750 102.601  1.00999.98           C
ATOM     36  O4  DT  A 118     265.313 280.647 103.145  1.00999.98           O
ATOM     37  C5  DT  A 118     263.289 279.911 102.200  1.00999.98           C
ATOM     38  C7  DT  A 118     262.577 281.209 102.447  1.00999.98           C
ATOM     39  C6  DT  A 118     262.676 278.864 101.616  1.00999.98           C
ATOM     40  P   DT  A 117     260.094 272.749 100.552  1.00999.98           P
ATOM     41  OP1 DT  A 117     259.753 272.221  99.214  1.00999.98           O
ATOM     42  OP2 DT  A 117     259.034 273.216 101.475  1.00999.98           O
ATOM     43  O5' DT  A 117     260.955 271.659 101.338  1.00999.98           O
ATOM     44  C5' DT  A 117     262.278 271.384 100.939  1.00999.98           C
ATOM     45  C4' DT  A 117     263.152 271.145 102.150  1.00999.98           C
ATOM     46  O4' DT  A 117     263.885 272.338 102.461  1.00999.98           O
ATOM     47  C3' DT  A 117     262.400 270.793 103.427  1.00999.98           C
ATOM     48  O3' DT  A 117     262.306 269.355 103.606  1.00999.98           O
ATOM     49  C2' DT  A 117     263.211 271.462 104.542  1.00999.98           C
ATOM     50  C1' DT  A 117     264.281 272.279 103.804  1.00999.98           C
ATOM     51  N1  DT  A 117     264.404 273.665 104.309  1.00999.98           N
ATOM     52  C2  DT  A 117     265.617 274.112 104.792  1.00999.98           C
ATOM     53  O2  DT  A 117     266.621 273.423 104.827  1.00999.98           O
ATOM     54  N3  DT  A 117     265.607 275.410 105.233  1.00999.98           N
ATOM     55  C4  DT  A 117     264.530 276.280 105.241  1.00999.98           C
ATOM     56  O4  DT  A 117     264.613 277.430 105.656  1.00999.98           O
ATOM     57  C5  DT  A 117     263.298 275.744 104.726  1.00999.98           C
ATOM     58  C7  DT  A 117     262.067 276.598 104.693  1.00999.98           C
ATOM     59  C6  DT  A 117     263.294 274.480 104.289  1.00999.98           C
ATOM     60  P   DG  A 116     263.598 268.383 103.583  1.00999.98           P
ATOM     61  OP1 DG  A 116     264.440 268.614 102.388  1.00999.98           O
ATOM     62  OP2 DG  A 116     263.073 267.015 103.775  1.00999.98           O
ATOM     63  O5' DG  A 116     264.440 268.777 104.890  1.00999.98           O
ATOM     64  C5' DG  A 116     265.850 268.965 104.771  1.00999.98           C
ATOM     65  C4' DG  A 116     266.490 269.465 106.063  1.00999.98           C
ATOM     66  O4' DG  A 116     266.253 270.886 106.246  1.00999.98           O
ATOM     67  C3' DG  A 116     266.038 268.788 107.361  1.00999.98           C
ATOM     68  O3' DG  A 116     267.200 268.427 108.098  1.00999.98           O
ATOM     69  C2' DG  A 116     265.243 269.897 108.069  1.00999.98           C
ATOM     70  C1' DG  A 116     266.017 271.118 107.613  1.00999.98           C
ATOM     71  N9  DG  A 116     265.318 272.399 107.754  1.00999.98           N
ATOM     72  C8  DG  A 116     264.082 272.731 107.263  1.00999.98           C
ATOM     73  N7  DG  A 116     263.731 273.961 107.514  1.00999.98           N
ATOM     74  C5  DG  A 116     264.803 274.483 108.220  1.00999.98           C
ATOM     75  C6  DG  A 116     264.993 275.776 108.766  1.00999.98           C
ATOM     76  O6  DG  A 116     264.223 276.748 108.729  1.00999.98           O
ATOM     77  N1  DG  A 116     266.225 275.888 109.407  1.00999.98           N
ATOM     78  C2  DG  A 116     267.154 274.875 109.510  1.00999.98           C
ATOM     79  N2  DG  A 116     268.290 275.165 110.163  1.00999.98           N
ATOM     80  N3  DG  A 116     266.988 273.661 109.001  1.00999.98           N
ATOM     81  C4  DG  A 116     265.795 273.538 108.370  1.00999.98           C
ATOM     82  P   DT  A 115     267.122 267.456 109.376  1.00999.98           P
ATOM     83  OP1 DT  A 115     267.836 266.214 109.012  1.00999.98           O
ATOM     84  OP2 DT  A 115     265.729 267.391 109.870  1.00999.98           O
ATOM     85  O5' DT  A 115     268.005 268.223 110.464  1.00999.98           O
ATOM     86  C5' DT  A 115     268.114 269.644 110.411  1.00999.98           C
ATOM     87  C4' DT  A 115     269.093 270.143 111.451  1.00999.98           C
ATOM     88  O4' DT  A 115     268.868 271.553 111.696  1.00999.98           O
ATOM     89  C3' DT  A 115     268.952 269.496 112.809  1.00999.98           C
ATOM     90  O3' DT  A 115     270.168 269.649 113.524  1.00999.98           O
ATOM     91  C2' DT  A 115     267.820 270.317 113.424  1.00999.98           C
ATOM     92  C1' DT  A 115     268.132 271.722 112.900  1.00999.98           C
ATOM     93  N1  DT  A 115     266.925 272.560 112.581  1.00999.98           N
ATOM     94  C2  DT  A 115     266.856 273.856 113.051  1.00999.98           C
ATOM     95  O2  DT  A 115     267.714 274.361 113.755  1.00999.98           O
ATOM     96  N3  DT  A 115     265.727 274.541 112.678  1.00999.98           N
ATOM     97  C4  DT  A 115     264.690 274.078 111.890  1.00999.98           C
ATOM     98  O4  DT  A 115     263.717 274.772 111.610  1.00999.98           O
ATOM     99  C5  DT  A 115     264.830 272.720 111.420  1.00999.98           C
ATOM    100  C7  DT  A 115     263.762 272.107 110.564  1.00999.98           C
ATOM    101  C6  DT  A 115     265.930 272.037 111.778  1.00999.98           C
ATOM    102  P   DA  A 114     270.343 269.001 114.979  1.00999.98           P
ATOM    103  OP1 DA  A 114     271.791 268.834 115.223  1.00999.98           O
ATOM    104  OP2 DA  A 114     269.434 267.840 115.089  1.00999.98           O
ATOM    105  O5' DA  A 114     269.781 270.127 115.954  1.00999.98           O
ATOM    106  C5' DA  A 114     270.277 271.453 115.876  1.00999.98           C
ATOM    107  C4' DA  A 114     269.759 272.257 117.045  1.00999.98           C
ATOM    108  O4' DA  A 114     268.676 273.114 116.601  1.00999.98           O
ATOM    109  C3' DA  A 114     269.198 271.404 118.179  1.00999.98           C
ATOM    110  O3' DA  A 114     269.562 271.948 119.430  1.00999.98           O
ATOM    111  C2' DA  A 114     267.692 271.461 117.951  1.00999.98           C
ATOM    112  C1' DA  A 114     267.511 272.849 117.354  1.00999.98           C
ATOM    113  N9  DA  A 114     266.355 272.944 116.464  1.00999.98           N
ATOM    114  C8  DA  A 114     265.918 272.000 115.578  1.00999.98           C
ATOM    115  N7  DA  A 114     264.854 272.360 114.901  1.00999.98           N
ATOM    116  C5  DA  A 114     264.569 273.627 115.379  1.00999.98           C
ATOM    117  C6  DA  A 114     263.557 274.558 115.065  1.00999.98           C
ATOM    118  N6  DA  A 114     262.602 274.334 114.155  1.00999.98           N
ATOM    119  N1  DA  A 114     263.562 275.730 115.730  1.00999.98           N
ATOM    120  C2  DA  A 114     264.514 275.950 116.645  1.00999.98           C
ATOM    121  N3  DA  A 114     265.517 275.159 117.018  1.00999.98           N
ATOM    122  C4  DA  A 114     265.487 274.003 116.343  1.00999.98           C
ATOM    123  P   DG  A 113     269.898 270.979 120.668  1.00999.98           P
ATOM    124  OP1 DG  A 113     271.364 271.001 120.862  1.00999.98           O
ATOM    125  OP2 DG  A 113     269.188 269.691 120.486  1.00999.98           O
ATOM    126  O5' DG  A 113     269.239 271.738 121.900  1.00999.98           O
ATOM    127  C5' DG  A 113     269.310 273.145 121.954  1.00999.98           C
ATOM    128  C4' DG  A 113     267.953 273.733 122.260  1.00999.98           C
ATOM    129  O4' DG  A 113     267.084 273.620 121.102  1.00999.98           O
ATOM    130  C3' DG  A 113     267.203 273.053 123.416  1.00999.98           C
ATOM    131  O3' DG  A 113     266.891 274.014 124.405  1.00999.98           O
ATOM    132  C2' DG  A 113     265.937 272.498 122.750  1.00999.98           C
ATOM    133  C1' DG  A 113     265.782 273.454 121.584  1.00999.98           C
ATOM    134  N9  DG  A 113     264.896 272.978 120.517  1.00999.98           N
ATOM    135  C8  DG  A 113     264.951 271.780 119.844  1.00999.98           C
ATOM    136  N7  DG  A 113     264.008 271.645 118.947  1.00999.98           N
ATOM    137  C5  DG  A 113     263.279 272.826 119.040  1.00999.98           C
ATOM    138  C6  DG  A 113     262.136 273.262 118.321  1.00999.98           C
ATOM    139  O6  DG  A 113     261.514 272.673 117.427  1.00999.98           O
ATOM    140  N1  DG  A 113     261.720 274.528 118.734  1.00999.98           N
ATOM    141  C2  DG  A 113     262.332 275.273 119.714  1.00999.98           C
ATOM    142  N2  DG  A 113     261.797 276.473 119.988  1.00999.98           N
ATOM    143  N3  DG  A 113     263.396 274.875 120.389  1.00999.98           N
ATOM    144  C4  DG  A 113     263.814 273.651 120.001  1.00999.98           C
ATOM    145  P   DC  A 112     266.586 273.570 125.918  1.00999.98           P
ATOM    146  OP1 DC  A 112     267.840 273.723 126.689  1.00999.98           O
ATOM    147  OP2 DC  A 112     265.906 272.256 125.894  1.00999.98           O
ATOM    148  O5' DC  A 112     265.542 274.676 126.412  1.00999.98           O
ATOM    149  C5' DC  A 112     265.659 276.013 125.934  1.00999.98           C
ATOM    150  C4' DC  A 112     264.291 276.634 125.711  1.00999.98           C
ATOM    151  O4' DC  A 112     263.719 276.133 124.474  1.00999.98           O
ATOM    152  C3' DC  A 112     263.265 276.348 126.809  1.00999.98           C
ATOM    153  O3' DC  A 112     262.618 277.554 127.192  1.00999.98           O
ATOM    154  C2' DC  A 112     262.293 275.368 126.148  1.00999.98           C
ATOM    155  C1' DC  A 112     262.372 275.787 124.691  1.00999.98           C
ATOM    156  N1  DC  A 112     262.001 274.699 123.734  1.00999.98           N
ATOM    157  C2  DC  A 112     260.883 274.853 122.905  1.00999.98           C
ATOM    158  O2  DC  A 112     260.213 275.890 122.986  1.00999.98           O
ATOM    159  N3  DC  A 112     260.562 273.853 122.045  1.00999.98           N
ATOM    160  C4  DC  A 112     261.314 272.750 121.994  1.00999.98           C
ATOM    161  N4  DC  A 112     260.965 271.789 121.133  1.00999.98           N
ATOM    162  C5  DC  A 112     262.453 272.579 122.831  1.00999.98           C
ATOM    163  C6  DC  A 112     262.757 273.568 123.675  1.00999.98           C
ATOM    164  P   DC  A 111     261.657 277.584 128.479  1.00999.98           P
ATOM    165  OP1 DC  A 111     261.649 278.967 129.007  1.00999.98           O
ATOM    166  OP2 DC  A 111     262.049 276.460 129.356  1.00999.98           O
ATOM    167  O5' DC  A 111     260.210 277.264 127.881  1.00999.98           O
ATOM    168  C5' DC  A 111     259.661 278.111 126.886  1.00999.98           C
ATOM    169  C4' DC  A 111     258.420 277.494 126.260  1.00999.98           C
ATOM    170  O4' DC  A 111     258.783 276.395 125.387  1.00999.98           O
ATOM    171  C3' DC  A 111     257.386 276.920 127.246  1.00999.98           C
ATOM    172  O3' DC  A 111     256.186 277.692 127.187  1.00999.98           O
ATOM    173  C2' DC  A 111     257.156 275.479 126.742  1.00999.98           C
ATOM    174  C1' DC  A 111     257.664 275.557 125.311  1.00999.98           C
ATOM    175  N1  DC  A 111     258.041 274.224 124.714  1.00999.98           N
ATOM    176  C2  DC  A 111     257.268 273.699 123.669  1.00999.98           C
ATOM    177  O2  DC  A 111     256.302 274.355 123.255  1.00999.98           O
ATOM    178  N3  DC  A 111     257.602 272.493 123.142  1.00999.98           N
ATOM    179  C4  DC  A 111     258.651 271.823 123.624  1.00999.98           C
ATOM    180  N4  DC  A 111     258.946 270.638 123.074  1.00999.98           N
ATOM    181  C5  DC  A 111     259.446 272.339 124.692  1.00999.98           C
ATOM    182  C6  DC  A 111     259.105 273.527 125.205  1.00999.98           C
ATOM    183  P   DG  A 110     255.054 277.572 128.326  1.00999.98           P
ATOM    184  OP1 DG  A 110     255.181 278.757 129.202  1.00999.98           O
ATOM    185  OP2 DG  A 110     255.074 276.215 128.919  1.00999.98           O
ATOM    186  O5' DG  A 110     253.693 277.700 127.500  1.00999.98           O
ATOM    187  C5' DG  A 110     253.735 277.710 126.075  1.00999.98           C
ATOM    188  C4' DG  A 110     252.643 276.831 125.487  1.00999.98           C
ATOM    189  O4' DG  A 110     253.240 275.722 124.762  1.00999.98           O
ATOM    190  C3' DG  A 110     251.680 276.217 126.507  1.00999.98           C
ATOM    191  O3' DG  A 110     250.335 276.465 126.114  1.00999.98           O
ATOM    192  C2' DG  A 110     252.011 274.723 126.473  1.00999.98           C
ATOM    193  C1' DG  A 110     252.532 274.540 125.057  1.00999.98           C
ATOM    194  N9  DG  A 110     253.443 273.404 124.935  1.00999.98           N
ATOM    195  C8  DG  A 110     254.640 273.243 125.586  1.00999.98           C
ATOM    196  N7  DG  A 110     255.242 272.124 125.301  1.00999.98           N
ATOM    197  C5  DG  A 110     254.389 271.496 124.406  1.00999.98           C
ATOM    198  C6  DG  A 110     254.519 270.249 123.754  1.00999.98           C
ATOM    199  O6  DG  A 110     255.445 269.432 123.844  1.00999.98           O
ATOM    200  N1  DG  A 110     253.429 269.981 122.928  1.00999.98           N
ATOM    201  C2  DG  A 110     252.349 270.816 122.752  1.00999.98           C
ATOM    202  N2  DG  A 110     251.393 270.386 121.914  1.00999.98           N
ATOM    203  N3  DG  A 110     252.214 271.992 123.361  1.00999.98           N
ATOM    204  C4  DG  A 110     253.271 272.266 124.170  1.00999.98           C
ATOM    205  P   DC  A 109     249.116 276.025 127.065  1.00799.36           P
ATOM    206  OP1 DC  A 109     248.054 277.048 126.948  1.00800.32           O
ATOM    207  OP2 DC  A 109     249.673 275.694 128.396  1.00801.50           O
ATOM    208  O5' DC  A 109     248.594 274.665 126.409  1.00800.96           O
ATOM    209  C5' DC  A 109     248.519 274.540 124.993  1.00804.72           C
ATOM    210  C4' DC  A 109     248.063 273.147 124.605  1.00804.65           C
ATOM    211  O4' DC  A 109     249.218 272.276 124.486  1.00799.41           O
ATOM    212  C3' DC  A 109     247.126 272.482 125.615  1.00805.09           C
ATOM    213  O3' DC  A 109     246.057 271.833 124.940  1.00797.20           O
ATOM    214  C2' DC  A 109     248.033 271.482 126.329  1.00796.72           C
ATOM    215  C1' DC  A 109     248.984 271.096 125.212  1.00796.81           C
ATOM    216  N1  DC  A 109     250.285 270.563 125.692  1.00800.52           N
ATOM    217  C2  DC  A 109     250.723 269.332 125.215  1.00795.68           C
ATOM    218  O2  DC  A 109     250.011 268.728 124.405  1.00804.94           O
ATOM    219  N3  DC  A 109     251.906 268.838 125.654  1.00803.73           N
ATOM    220  C4  DC  A 109     252.634 269.533 126.533  1.00795.61           C
ATOM    221  N4  DC  A 109     253.797 269.007 126.937  1.00797.22           N
ATOM    222  C5  DC  A 109     252.201 270.797 127.035  1.00798.78           C
ATOM    223  C6  DC  A 109     251.029 271.269 126.592  1.00796.77           C
ATOM    224  P   DG  A 108     244.672 271.559 125.708  1.00999.98           P
ATOM    225  OP1 DG  A 108     243.638 272.418 125.089  1.00999.98           O
ATOM    226  OP2 DG  A 108     244.943 271.670 127.159  1.00999.98           O
ATOM    227  O5' DG  A 108     244.342 270.029 125.371  1.00999.98           O
ATOM    228  C5' DG  A 108     243.969 269.658 124.048  1.00999.98           C
ATOM    229  C4' DG  A 108     244.257 268.187 123.789  1.00999.98           C
ATOM    230  O4' DG  A 108     245.670 267.920 124.006  1.00999.98           O
ATOM    231  C3' DG  A 108     243.492 267.203 124.678  1.00999.98           C
ATOM    232  O3' DG  A 108     242.977 266.127 123.885  1.00999.98           O
ATOM    233  C2' DG  A 108     244.553 266.728 125.673  1.00999.98           C
ATOM    234  C1' DG  A 108     245.816 266.786 124.830  1.00999.98           C
ATOM    235  N9  DG  A 108     247.036 266.944 125.617  1.00999.98           N
ATOM    236  C8  DG  A 108     247.396 268.034 126.370  1.00999.98           C
ATOM    237  N7  DG  A 108     248.548 267.898 126.965  1.00999.98           N
ATOM    238  C5  DG  A 108     248.983 266.637 126.582  1.00999.98           C
ATOM    239  C6  DG  A 108     250.169 265.941 126.918  1.00999.98           C
ATOM    240  O6  DG  A 108     251.101 266.317 127.644  1.00999.98           O
ATOM    241  N1  DG  A 108     250.218 264.686 126.318  1.00999.98           N
ATOM    242  C2  DG  A 108     249.243 264.168 125.495  1.00999.98           C
ATOM    243  N2  DG  A 108     249.462 262.939 125.008  1.00999.98           N
ATOM    244  N3  DG  A 108     248.126 264.810 125.174  1.00999.98           N
ATOM    245  C4  DG  A 108     248.063 266.035 125.752  1.00999.98           C
ATOM    246  P   DC  A 107     242.027 265.007 124.542  1.00999.98           P
ATOM    247  OP1 DC  A 107     241.385 264.244 123.448  1.00999.98           O
ATOM    248  OP2 DC  A 107     241.186 265.668 125.564  1.00999.98           O
ATOM    249  O5' DC  A 107     243.049 264.036 125.297  1.00999.98           O
ATOM    250  C5' DC  A 107     244.118 263.427 124.575  1.00999.98           C
ATOM    251  C4' DC  A 107     244.643 262.214 125.319  1.00999.98           C
ATOM    252  O4' DC  A 107     245.941 262.512 125.898  1.00999.98           O
ATOM    253  C3' DC  A 107     243.756 261.737 126.470  1.00999.98           C
ATOM    254  O3' DC  A 107     243.578 260.332 126.394  1.00999.98           O
ATOM    255  C2' DC  A 107     244.540 262.143 127.719  1.00999.98           C
ATOM    256  C1' DC  A 107     245.974 262.052 127.228  1.00999.98           C
ATOM    257  N1  DC  A 107     246.923 262.907 128.003  1.00999.98           N
ATOM    258  C2  DC  A 107     248.151 262.381 128.430  1.00999.98           C
ATOM    259  O2  DC  A 107     248.437 261.208 128.154  1.00999.98           O
ATOM    260  N3  DC  A 107     248.998 263.178 129.131  1.00999.98           N
ATOM    261  C4  DC  A 107     248.654 264.438 129.406  1.00999.98           C
ATOM    262  N4  DC  A 107     249.518 265.185 130.100  1.00999.98           N
ATOM    263  C5  DC  A 107     247.408 264.987 128.983  1.00999.98           C
ATOM    264  C6  DC  A 107     246.584 264.195 128.292  1.00999.98           C
ATOM    265  P   DC  A 106     242.405 259.622 127.231  1.00  8.64           P
ATOM    266  OP1 DC  A 106     241.780 258.610 126.350  1.00  3.22           O
ATOM    267  OP2 DC  A 106     241.571 260.682 127.838  1.00  6.70           O
ATOM    268  O5' DC  A 106     243.188 258.870 128.403  1.00  4.50           O
ATOM    269  C5' DC  A 106     244.242 257.980 128.075  1.00  3.81           C
ATOM    270  C4' DC  A 106     245.227 257.843 129.221  1.00  4.10           C
ATOM    271  O4' DC  A 106     245.931 259.101 129.440  1.00  4.01           O
ATOM    272  C3' DC  A 106     244.614 257.463 130.582  1.00  3.17           C
ATOM    273  O3' DC  A 106     245.396 256.445 131.171  1.00  6.21           O
ATOM    274  C2' DC  A 106     244.748 258.759 131.376  1.00  4.29           C
ATOM    275  C1' DC  A 106     246.072 259.243 130.826  1.00  9.73           C
ATOM    276  N1  DC  A 106     246.427 260.646 131.199  1.00  6.77           N
ATOM    277  C2  DC  A 106     247.686 260.894 131.748  1.00  1.98           C
ATOM    278  O2  DC  A 106     248.475 259.949 131.874  1.00  4.26           O
ATOM    279  N3  DC  A 106     248.010 262.156 132.118  1.00  3.43           N
ATOM    280  C4  DC  A 106     247.125 263.142 131.967  1.00  7.97           C
ATOM    281  N4  DC  A 106     247.492 264.371 132.346  1.00  8.79           N
ATOM    282  C5  DC  A 106     245.825 262.908 131.419  1.00  9.03           C
ATOM    283  C6  DC  A 106     245.519 261.654 131.059  1.00  6.62           C
ATOM    284  P   DG  A 105     244.726 255.106 131.752  1.00  2.69           P
ATOM    285  OP1 DG  A 105     244.394 254.238 130.600  1.00  2.52           O
ATOM    286  OP2 DG  A 105     243.663 255.478 132.715  1.00  8.54           O
ATOM    287  O5' DG  A 105     245.928 254.437 132.568  1.00  5.27           O
ATOM    288  C5' DG  A 105     247.234 254.395 131.990  1.00  8.01           C
ATOM    289  C4' DG  A 105     248.298 254.737 133.020  1.00  5.72           C
ATOM    290  O4' DG  A 105     248.453 256.175 133.107  1.00  7.32           O
ATOM    291  C3' DG  A 105     247.999 254.250 134.441  1.00  5.18           C
ATOM    292  O3' DG  A 105     249.086 253.479 134.937  1.00  7.70           O
ATOM    293  C2' DG  A 105     247.806 255.539 135.246  1.00  5.68           C
ATOM    294  C1' DG  A 105     248.635 256.533 134.453  1.00  4.65           C
ATOM    295  N9  DG  A 105     248.204 257.915 134.627  1.00  3.42           N
ATOM    296  C8  DG  A 105     247.011 258.464 134.226  1.00  0.67           C
ATOM    297  N7  DG  A 105     246.898 259.730 134.517  1.00  3.77           N
ATOM    298  C5  DG  A 105     248.094 260.042 135.151  1.00  0.79           C
ATOM    299  C6  DG  A 105     248.546 261.268 135.689  1.00  9.82           C
ATOM    300  O6  DG  A 105     247.958 262.358 135.714  1.00  1.81           O
ATOM    301  N1  DG  A 105     249.817 261.149 136.244  1.00  8.11           N
ATOM    302  C2  DG  A 105     250.558 259.990 136.272  1.00  8.74           C
ATOM    303  N2  DG  A 105     251.765 260.063 136.849  1.00  6.88           N
ATOM    304  N3  DG  A 105     250.145 258.835 135.770  1.00  5.69           N
ATOM    305  C4  DG  A 105     248.909 258.934 135.227  1.00  1.60           C
ATOM    306  P   DA  A 104     248.976 252.779 136.378  1.00  4.66           P
ATOM    307  OP1 DA  A 104     249.893 251.616 136.401  1.00  3.44           O
ATOM    308  OP2 DA  A 104     247.538 252.594 136.667  1.00  2.24           O
ATOM    309  O5' DA  A 104     249.509 253.895 137.388  1.00  5.92           O
ATOM    310  C5' DA  A 104     250.778 254.493 137.183  1.00  3.11           C
ATOM    311  C4' DA  A 104     251.053 255.522 138.258  1.00  9.16           C
ATOM    312  O4' DA  A 104     250.406 256.774 137.909  1.00  9.09           O
ATOM    313  C3' DA  A 104     250.525 255.150 139.657  1.00  2.56           C
ATOM    314  O3' DA  A 104     251.517 255.429 140.637  1.00  1.10           O
ATOM    315  C2' DA  A 104     249.322 256.071 139.816  1.00  1.92           C
ATOM    316  C1' DA  A 104     249.826 257.288 139.073  1.00  4.99           C
ATOM    317  N9  DA  A 104     248.781 258.237 138.736  1.00  7.28           N
ATOM    318  C8  DA  A 104     247.598 257.991 138.098  1.00  2.07           C
ATOM    319  N7  DA  A 104     246.844 259.058 137.963  1.00  2.47           N
ATOM    320  C5  DA  A 104     247.586 260.063 138.566  1.00  8.51           C
ATOM    321  C6  DA  A 104     247.351 261.440 138.762  1.00  4.15           C
ATOM    322  N6  DA  A 104     246.245 262.070 138.350  1.00  6.16           N
ATOM    323  N1  DA  A 104     248.304 262.148 139.403  1.00  2.33           N
ATOM    324  C2  DA  A 104     249.410 261.521 139.810  1.00  1.01           C
ATOM    325  N3  DA  A 104     249.739 260.244 139.684  1.00  5.15           N
ATOM    326  C4  DA  A 104     248.779 259.567 139.043  1.00  4.76           C
ATOM    327  P   DC  A 103     251.391 254.855 142.135  1.00  1.52           P
ATOM    328  OP1 DC  A 103     252.117 253.572 142.171  1.00  6.21           O
ATOM    329  OP2 DC  A 103     249.984 254.928 142.591  1.00  5.43           O
ATOM    330  O5' DC  A 103     252.227 255.903 142.998  1.00  6.53           O
ATOM    331  C5' DC  A 103     252.928 256.949 142.339  1.00  1.44           C
ATOM    332  C4' DC  A 103     253.028 258.172 143.226  1.00  7.51           C
ATOM    333  O4' DC  A 103     252.096 259.194 142.778  1.00  2.21           O
ATOM    334  C3' DC  A 103     252.705 257.935 144.694  1.00  5.19           C
ATOM    335  O3' DC  A 103     253.535 258.765 145.471  1.00  7.85           O
ATOM    336  C2' DC  A 103     251.241 258.366 144.784  1.00  0.22           C
ATOM    337  C1' DC  A 103     251.246 259.561 143.848  1.00  3.24           C
ATOM    338  N1  DC  A 103     249.911 259.917 143.277  1.00  8.72           N
ATOM    339  C2  DC  A 103     249.419 261.220 143.421  1.00  8.44           C
ATOM    340  O2  DC  A 103     250.084 262.045 144.056  1.00  5.38           O
ATOM    341  N3  DC  A 103     248.215 261.531 142.875  1.00  8.66           N
ATOM    342  C4  DC  A 103     247.526 260.602 142.205  1.00  9.49           C
ATOM    343  N4  DC  A 103     246.348 260.951 141.676  1.00  8.26           N
ATOM    344  C5  DC  A 103     248.018 259.274 142.044  1.00  8.53           C
ATOM    345  C6  DC  A 103     249.206 258.983 142.580  1.00  0.98           C
ATOM    346  P   DA  A 102     253.775 258.454 147.024  1.00309.20           P
ATOM    347  OP1 DA  A 102     255.231 258.521 147.277  1.00309.72           O
ATOM    348  OP2 DA  A 102     253.000 257.242 147.368  1.00308.79           O
ATOM    349  O5' DA  A 102     253.082 259.687 147.753  1.00310.68           O
ATOM    350  C5' DA  A 102     253.064 260.958 147.124  1.00303.03           C
ATOM    351  C4' DA  A 102     252.191 261.907 147.908  1.00310.39           C
ATOM    352  O4' DA  A 102     251.015 262.239 147.130  1.00310.01           O
ATOM    353  C3' DA  A 102     251.687 261.335 149.228  1.00305.28           C
ATOM    354  O3' DA  A 102     251.783 262.301 150.248  1.00305.26           O
ATOM    355  C2' DA  A 102     250.240 260.974 148.934  1.00309.01           C
ATOM    356  C1' DA  A 102     249.858 262.017 147.899  1.00306.14           C
ATOM    357  N9  DA  A 102     248.815 261.557 147.002  1.00310.65           N
ATOM    358  C8  DA  A 102     248.710 260.316 146.452  1.00307.15           C
ATOM    359  N7  DA  A 102     247.671 260.168 145.672  1.00310.52           N
ATOM    360  C5  DA  A 102     247.052 261.406 145.705  1.00312.59           C
ATOM    361  C6  DA  A 102     245.894 261.905 145.076  1.00305.69           C
ATOM    362  N6  DA  A 102     245.124 261.174 144.263  1.00304.12           N
ATOM    363  N1  DA  A 102     245.552 263.187 145.321  1.00311.70           N
ATOM    364  C2  DA  A 102     246.327 263.913 146.141  1.00308.10           C
ATOM    365  N3  DA  A 102     247.439 263.554 146.787  1.00312.44           N
ATOM    366  C4  DA  A 102     247.749 262.277 146.522  1.00309.05           C
ATOM    367  P   DC  A 101     251.997 261.824 151.764  1.00 56.05           P
ATOM    368  OP1 DC  A 101     253.416 262.045 152.119  1.00 51.58           O
ATOM    369  OP2 DC  A 101     251.380 260.483 151.887  1.00 51.38           O
ATOM    370  O5' DC  A 101     251.113 262.839 152.609  1.00 47.47           O
ATOM    371  C5' DC  A 101     250.830 264.114 152.088  1.00 49.67           C
ATOM    372  C4' DC  A 101     249.358 264.404 152.222  1.00 46.38           C
ATOM    373  O4' DC  A 101     248.634 263.728 151.163  1.00 47.72           O
ATOM    374  C3' DC  A 101     248.735 263.913 153.538  1.00 53.57           C
ATOM    375  O3' DC  A 101     248.038 264.976 154.177  1.00 46.42           O
ATOM    376  C2' DC  A 101     247.778 262.807 153.086  1.00 49.78           C
ATOM    377  C1' DC  A 101     247.418 263.305 151.703  1.00 54.74           C
ATOM    378  N1  DC  A 101     246.794 262.285 150.821  1.00 53.04           N
ATOM    379  C2  DC  A 101     245.618 262.610 150.148  1.00 53.02           C
ATOM    380  O2  DC  A 101     245.139 263.737 150.303  1.00 48.00           O
ATOM    381  N3  DC  A 101     245.032 261.680 149.357  1.00 50.53           N
ATOM    382  C4  DC  A 101     245.588 260.475 149.225  1.00 51.93           C
ATOM    383  N4  DC  A 101     244.979 259.589 148.427  1.00 56.01           N
ATOM    384  C5  DC  A 101     246.792 260.122 149.907  1.00 48.15           C
ATOM    385  C6  DC  A 101     247.352 261.049 150.693  1.00 48.59           C
ATOM    386  P   DC  A 100     247.730 264.909 155.754  1.00  2.61           P
ATOM    387  OP1 DC  A 100     248.879 265.501 156.472  1.00  7.49           O
ATOM    388  OP2 DC  A 100     247.298 263.528 156.060  1.00  4.56           O
ATOM    389  O5' DC  A 100     246.460 265.860 155.949  1.00  0.56           O
ATOM    390  C5' DC  A 100     246.179 266.885 155.010  1.00  5.08           C
ATOM    391  C4' DC  A 100     244.693 266.925 154.714  1.00  2.11           C
ATOM    392  O4' DC  A 100     244.383 265.960 153.676  1.00  7.98           O
ATOM    393  C3' DC  A 100     243.797 266.573 155.907  1.00  2.97           C
ATOM    394  O3' DC  A 100     242.752 267.524 156.039  1.00  0.27           O
ATOM    395  C2' DC  A 100     243.257 265.184 155.559  1.00  5.93           C
ATOM    396  C1' DC  A 100     243.235 265.234 154.043  1.00  8.43           C
ATOM    397  N1  DC  A 100     243.305 263.894 153.403  1.00  3.80           N
ATOM    398  C2  DC  A 100     242.264 263.464 152.575  1.00  7.49           C
ATOM    399  O2  DC  A 100     241.293 264.204 152.382  1.00  5.10           O
ATOM    400  N3  DC  A 100     242.351 262.242 151.997  1.00  5.40           N
ATOM    401  C4  DC  A 100     243.409 261.467 152.226  1.00  9.59           C
ATOM    402  N4  DC  A 100     243.447 260.266 151.639  1.00  8.03           N
ATOM    403  C5  DC  A 100     244.475 261.886 153.069  1.00  0.32           C
ATOM    404  C6  DC  A 100     244.385 263.096 153.628  1.00  7.09           C
ATOM    405  P   DG  A  99     241.816 267.512 157.345  1.00  4.64           P
ATOM    406  OP1 DG  A  99     241.384 268.904 157.608  1.00  9.47           O
ATOM    407  OP2 DG  A  99     242.519 266.744 158.395  1.00  2.21           O
ATOM    408  O5' DG  A  99     240.550 266.651 156.892  1.00  2.66           O
ATOM    409  C5' DG  A  99     239.930 266.934 155.654  1.00  0.81           C
ATOM    410  C4' DG  A  99     238.841 265.926 155.338  1.00  4.28           C
ATOM    411  O4' DG  A  99     239.379 264.829 154.559  1.00  1.08           O
ATOM    412  C3' DG  A  99     238.140 265.288 156.545  1.00  6.33           C
ATOM    413  O3' DG  A  99     236.747 265.363 156.331  1.00  8.02           O
ATOM    414  C2' DG  A  99     238.630 263.834 156.503  1.00  6.96           C
ATOM    415  C1' DG  A  99     238.783 263.639 155.006  1.00  7.65           C
ATOM    416  N9  DG  A  99     239.636 262.524 154.615  1.00  3.42           N
ATOM    417  C8  DG  A  99     240.910 262.261 155.054  1.00  8.45           C
ATOM    418  N7  DG  A  99     241.436 261.199 154.510  1.00  4.28           N
ATOM    419  C5  DG  A  99     240.450 260.730 153.651  1.00  8.23           C
ATOM    420  C6  DG  A  99     240.450 259.607 152.788  1.00  6.26           C
ATOM    421  O6  DG  A  99     241.351 258.775 152.608  1.00  1.43           O
ATOM    422  N1  DG  A  99     239.247 259.488 152.096  1.00  0.78           N
ATOM    423  C2  DG  A  99     238.182 260.353 152.216  1.00  0.18           C
ATOM    424  N2  DG  A  99     237.103 260.079 151.465  1.00  0.66           N
ATOM    425  N3  DG  A  99     238.172 261.410 153.019  1.00  4.58           N
ATOM    426  C4  DG  A  99     239.339 261.540 153.698  1.00  1.13           C
ATOM    427  P   DC  A  98     235.696 265.231 157.537  1.00  0.27           P
ATOM    428  OP1 DC  A  98     235.385 266.602 158.003  1.00  7.54           O
ATOM    429  OP2 DC  A  98     236.182 264.219 158.500  1.00  3.94           O
ATOM    430  O5' DC  A  98     234.419 264.623 156.800  1.00  7.46           O
ATOM    431  C5' DC  A  98     234.487 264.373 155.394  1.00  4.52           C
ATOM    432  C4' DC  A  98     233.550 263.252 154.993  1.00  4.49           C
ATOM    433  O4' DC  A  98     234.316 262.163 154.404  1.00  4.77           O
ATOM    434  C3' DC  A  98     232.780 262.634 156.146  1.00  4.73           C
ATOM    435  O3' DC  A  98     231.517 262.171 155.693  1.00  8.02           O
ATOM    436  C2' DC  A  98     233.691 261.484 156.558  1.00  4.02           C
ATOM    437  C1' DC  A  98     234.216 261.007 155.216  1.00  9.04           C
ATOM    438  N1  DC  A  98     235.565 260.366 155.289  1.00  0.36           N
ATOM    439  C2  DC  A  98     235.842 259.234 154.509  1.00  7.73           C
ATOM    440  O2  DC  A  98     234.959 258.767 153.782  1.00  1.25           O
ATOM    441  N3  DC  A  98     237.072 258.666 154.585  1.00  6.18           N
ATOM    442  C4  DC  A  98     238.001 259.192 155.385  1.00  0.10           C
ATOM    443  N4  DC  A  98     239.201 258.599 155.424  1.00  5.38           N
ATOM    444  C5  DC  A  98     237.739 260.344 156.187  1.00  0.02           C
ATOM    445  C6  DC  A  98     236.522 260.895 156.106  1.00  9.50           C
ATOM    446  P   DT  A  97     230.343 261.842 156.739  1.00  9.05           P
ATOM    447  OP1 DT  A  97     229.226 262.779 156.480  1.00  7.95           O
ATOM    448  OP2 DT  A  97     230.935 261.792 158.094  1.00  9.14           O
ATOM    449  O5' DT  A  97     229.902 260.356 156.340  1.00  1.45           O
ATOM    450  C5' DT  A  97     230.475 259.733 155.189  1.00  1.57           C
ATOM    451  C4' DT  A  97     230.997 258.349 155.529  1.00  1.87           C
ATOM    452  O4' DT  A  97     232.395 258.430 155.926  1.00  6.22           O
ATOM    453  C3' DT  A  97     230.265 257.651 156.682  1.00  9.05           C
ATOM    454  O3' DT  A  97     229.937 256.309 156.317  1.00  9.89           O
ATOM    455  C2' DT  A  97     231.283 257.698 157.821  1.00  7.10           C
ATOM    456  C1' DT  A  97     232.589 257.618 157.058  1.00  7.31           C
ATOM    457  N1  DT  A  97     233.766 258.121 157.827  1.00  9.09           N
ATOM    458  C2  DT  A  97     234.995 257.543 157.625  1.00  4.00           C
ATOM    459  O2  DT  A  97     235.182 256.634 156.838  1.00  2.49           O
ATOM    460  N3  DT  A  97     236.009 258.075 158.376  1.00  1.73           N
ATOM    461  C4  DT  A  97     235.917 259.104 159.295  1.00  1.19           C
ATOM    462  O4  DT  A  97     236.889 259.513 159.923  1.00  8.12           O
ATOM    463  C5  DT  A  97     234.597 259.663 159.463  1.00  1.46           C
ATOM    464  C7  DT  A  97     234.370 260.785 160.432  1.00  2.64           C
ATOM    465  C6  DT  A  97     233.595 259.140 158.740  1.00  8.18           C
ATOM    466  P   DT  A  96     229.339 255.285 157.405  1.00  3.10           P
ATOM    467  OP1 DT  A  96     228.483 254.323 156.679  1.00  9.82           O
ATOM    468  OP2 DT  A  96     228.767 256.055 158.532  1.00  2.66           O
ATOM    469  O5' DT  A  96     230.630 254.514 157.945  1.00  5.33           O
ATOM    470  C5' DT  A  96     231.580 254.003 157.023  1.00  3.14           C
ATOM    471  C4' DT  A  96     232.908 253.721 157.704  1.00  9.10           C
ATOM    472  O4' DT  A  96     233.363 254.905 158.409  1.00  3.66           O
ATOM    473  C3' DT  A  96     232.883 252.600 158.739  1.00  4.33           C
ATOM    474  O3' DT  A  96     234.078 251.846 158.645  1.00  5.12           O
ATOM    475  C2' DT  A  96     232.802 253.355 160.063  1.00  9.38           C
ATOM    476  C1' DT  A  96     233.640 254.582 159.753  1.00  0.30           C
ATOM    477  N1  DT  A  96     233.307 255.764 160.595  1.00  7.16           N
ATOM    478  C2  DT  A  96     234.310 256.411 161.277  1.00  8.90           C
ATOM    479  O2  DT  A  96     235.472 256.068 161.239  1.00  0.27           O
ATOM    480  N3  DT  A  96     233.901 257.483 162.018  1.00  5.21           N
ATOM    481  C4  DT  A  96     232.615 257.969 162.143  1.00  3.25           C
ATOM    482  O4  DT  A  96     232.348 258.944 162.836  1.00  8.59           O
ATOM    483  C5  DT  A  96     231.609 257.247 161.401  1.00  5.58           C
ATOM    484  C7  DT  A  96     230.175 257.680 161.458  1.00  6.89           C
ATOM    485  C6  DT  A  96     231.999 256.189 160.676  1.00  4.52           C
ATOM    486  P   DT  A  95     234.052 250.259 158.877  1.00  6.28           P
ATOM    487  OP1 DT  A  95     234.982 249.650 157.901  1.00  2.89           O
ATOM    488  OP2 DT  A  95     232.637 249.833 158.919  1.00  0.09           O
ATOM    489  O5' DT  A  95     234.652 250.082 160.347  1.00  5.76           O
ATOM    490  C5' DT  A  95     234.798 248.787 160.897  1.00  3.11           C
ATOM    491  C4' DT  A  95     235.656 248.828 162.145  1.00  5.16           C
ATOM    492  O4' DT  A  95     236.104 250.189 162.385  1.00  9.16           O
ATOM    493  C3' DT  A  95     234.948 248.381 163.426  1.00  4.26           C
ATOM    494  O3' DT  A  95     235.805 247.547 164.187  1.00  2.47           O
ATOM    495  C2' DT  A  95     234.668 249.695 164.146  1.00  3.71           C
ATOM    496  C1' DT  A  95     235.873 250.518 163.733  1.00  9.31           C
ATOM    497  N1  DT  A  95     235.645 251.979 163.834  1.00  9.36           N
ATOM    498  C2  DT  A  95     236.712 252.810 164.074  1.00  8.44           C
ATOM    499  O2  DT  A  95     237.855 252.410 164.199  1.00  9.19           O
ATOM    500  N3  DT  A  95     236.394 254.138 164.155  1.00  2.27           N
ATOM    501  C4  DT  A  95     235.139 254.705 164.032  1.00  0.87           C
ATOM    502  O4  DT  A  95     234.954 255.914 164.125  1.00  2.27           O
ATOM    503  C5  DT  A  95     234.063 253.775 163.786  1.00  3.14           C
ATOM    504  C7  DT  A  95     232.656 254.270 163.631  1.00  1.74           C
ATOM    505  C6  DT  A  95     234.365 252.472 163.702  1.00  6.06           C
ATOM    506  P   DT  A  94     235.249 246.427 165.198  1.00  4.13           P
ATOM    507  OP1 DT  A  94     234.396 245.358 164.542  1.00  8.16           O
ATOM    508  OP2 DT  A  94     234.658 246.997 166.474  1.00  1.84           O
ATOM    509  O5' DT  A  94     236.647 245.734 165.595  1.00  7.01           O
ATOM    510  C5' DT  A  94     237.875 246.429 165.260  1.00  2.40           C
ATOM    511  C4' DT  A  94     238.453 247.038 166.513  1.00  5.73           C
ATOM    512  O4' DT  A  94     238.034 248.414 166.636  1.00  3.48           O
ATOM    513  C3' DT  A  94     238.025 246.339 167.804  1.00  0.56           C
ATOM    514  O3' DT  A  94     239.167 245.820 168.476  1.00  2.28           O
ATOM    515  C2' DT  A  94     237.367 247.434 168.634  1.00  6.63           C
ATOM    516  C1' DT  A  94     237.914 248.708 168.018  1.00  4.96           C
ATOM    517  N1  DT  A  94     237.028 249.875 168.167  1.00  5.18           N
ATOM    518  C2  DT  A  94     237.525 250.991 168.804  1.00  1.74           C
ATOM    519  O2  DT  A  94     238.665 251.053 169.242  1.00  5.70           O
ATOM    520  N3  DT  A  94     236.640 252.034 168.909  1.00  9.96           N
ATOM    521  C4  DT  A  94     235.336 252.068 168.455  1.00  8.16           C
ATOM    522  O4  DT  A  94     234.653 253.080 168.627  1.00  5.94           O
ATOM    523  C5  DT  A  94     234.880 250.865 167.800  1.00  9.75           C
ATOM    524  C7  DT  A  94     233.474 250.823 167.281  1.00  9.01           C
ATOM    525  C6  DT  A  94     235.735 249.837 167.689  1.00  5.95           C
ATOM    526  P   DT  A  93     239.123 244.365 169.152  1.00224.40           P
ATOM    527  OP1 DT  A  93     240.125 243.400 168.546  1.00223.34           O
ATOM    528  OP2 DT  A  93     237.710 243.821 169.227  1.00220.37           O
ATOM    529  O5' DT  A  93     239.595 244.674 170.661  1.00219.54           O
ATOM    530  C5' DT  A  93     238.914 245.720 171.397  1.00214.87           C
ATOM    531  C4' DT  A  93     239.902 246.799 171.761  1.00211.19           C
ATOM    532  O4' DT  A  93     239.393 248.086 171.341  1.00208.91           O
ATOM    533  C3' DT  A  93     240.162 246.922 173.257  1.00208.26           C
ATOM    534  O3' DT  A  93     241.480 247.405 173.511  1.00210.19           O
ATOM    535  C2' DT  A  93     239.120 247.950 173.666  1.00202.13           C
ATOM    536  C1' DT  A  93     239.147 248.900 172.481  1.00201.50           C
ATOM    537  N1  DT  A  93     237.881 249.620 172.267  1.00196.64           N
ATOM    538  C2  DT  A  93     237.806 250.938 172.661  1.00186.78           C
ATOM    539  O2  DT  A  93     238.745 251.537 173.164  1.00178.20           O
ATOM    540  N3  DT  A  93     236.591 251.534 172.436  1.00186.78           N
ATOM    541  C4  DT  A  93     235.470 250.956 171.874  1.00188.95           C
ATOM    542  O4  DT  A  93     234.444 251.622 171.731  1.00186.74           O
ATOM    543  C5  DT  A  93     235.618 249.572 171.489  1.00191.77           C
ATOM    544  C7  DT  A  93     234.446 248.866 170.876  1.00189.57           C
ATOM    545  C6  DT  A  93     236.799 248.975 171.707  1.00196.96           C
ATOM    546  P   DT  A  92     242.099 247.524 174.996  1.00212.30           P
ATOM    547  OP1 DT  A  92     243.301 246.666 174.946  1.00211.85           O
ATOM    548  OP2 DT  A  92     241.080 247.295 176.045  1.00205.06           O
ATOM    549  O5' DT  A  92     242.563 249.052 175.088  1.00203.16           O
ATOM    550  C5' DT  A  92     241.660 250.088 174.727  1.00194.83           C
ATOM    551  C4' DT  A  92     241.558 251.122 175.830  1.00190.92           C
ATOM    552  O4' DT  A  92     240.290 251.819 175.706  1.00181.83           O
ATOM    553  C3' DT  A  92     241.545 250.554 177.244  1.00192.39           C
ATOM    554  O3' DT  A  92     241.903 251.567 178.163  1.00190.21           O
ATOM    555  C2' DT  A  92     240.078 250.222 177.396  1.00184.66           C
ATOM    556  C1' DT  A  92     239.487 251.499 176.825  1.00178.29           C
ATOM    557  N1  DT  A  92     238.091 251.364 176.391  1.00173.59           N
ATOM    558  C2  DT  A  92     237.329 252.492 176.255  1.00167.30           C
ATOM    559  O2  DT  A  92     237.753 253.613 176.464  1.00164.41           O
ATOM    560  N3  DT  A  92     236.045 252.266 175.860  1.00168.39           N
ATOM    561  C4  DT  A  92     235.456 251.044 175.595  1.00175.77           C
ATOM    562  O4  DT  A  92     234.288 250.942 175.245  1.00177.70           O
ATOM    563  C5  DT  A  92     236.314 249.897 175.764  1.00179.59           C
ATOM    564  C7  DT  A  92     235.787 248.517 175.506  1.00179.69           C
ATOM    565  C6  DT  A  92     237.576 250.111 176.152  1.00179.59           C
ATOM    566  P   DA  A  91     243.397 251.682 178.732  1.00197.18           P
ATOM    567  OP1 DA  A  91     244.300 251.894 177.580  1.00196.84           O
ATOM    568  OP2 DA  A  91     243.626 250.545 179.651  1.00191.43           O
ATOM    569  O5' DA  A  91     243.348 253.019 179.607  1.00185.16           O
ATOM    570  C5' DA  A  91     242.837 254.220 179.032  1.00179.98           C
ATOM    571  C4' DA  A  91     241.830 254.884 179.955  1.00172.00           C
ATOM    572  O4' DA  A  91     240.484 254.462 179.608  1.00170.69           O
ATOM    573  C3' DA  A  91     242.004 254.569 181.442  1.00164.50           C
ATOM    574  O3' DA  A  91     241.931 255.766 182.196  1.00155.00           O
ATOM    575  C2' DA  A  91     240.830 253.638 181.750  1.00159.51           C
ATOM    576  C1' DA  A  91     239.780 254.157 180.786  1.00160.48           C
ATOM    577  N9  DA  A  91     238.744 253.181 180.465  1.00159.39           N
ATOM    578  C8  DA  A  91     238.881 251.823 180.415  1.00161.64           C
ATOM    579  N7  DA  A  91     237.778 251.190 180.094  1.00161.37           N
ATOM    580  C5  DA  A  91     236.851 252.203 179.921  1.00159.18           C
ATOM    581  C6  DA  A  91     235.488 252.189 179.570  1.00156.03           C
ATOM    582  N6  DA  A  91     234.807 251.067 179.326  1.00154.84           N
ATOM    583  N1  DA  A  91     234.850 253.375 179.480  1.00153.83           N
ATOM    584  C2  DA  A  91     235.540 254.497 179.724  1.00152.68           C
ATOM    585  N3  DA  A  91     236.823 254.636 180.063  1.00150.26           N
ATOM    586  C4  DA  A  91     237.428 253.439 180.144  1.00156.26           C
ATOM    587  P   DA  A  90     242.366 255.762 183.738  1.00155.78           P
ATOM    588  OP1 DA  A  90     242.830 257.122 184.085  1.00151.83           O
ATOM    589  OP2 DA  A  90     243.266 254.605 183.943  1.00159.28           O
ATOM    590  O5' DA  A  90     241.006 255.455 184.513  1.00145.67           O
ATOM    591  C5' DA  A  90     240.381 256.473 185.265  1.00138.93           C
ATOM    592  C4' DA  A  90     239.643 257.439 184.362  1.00133.34           C
ATOM    593  O4' DA  A  90     238.950 256.690 183.341  1.00139.51           O
ATOM    594  C3' DA  A  90     238.545 258.214 185.055  1.00128.58           C
ATOM    595  O3' DA  A  90     238.167 259.319 184.264  1.00118.70           O
ATOM    596  C2' DA  A  90     237.445 257.165 185.094  1.00134.11           C
ATOM    597  C1' DA  A  90     237.582 256.563 183.700  1.00137.23           C
ATOM    598  N9  DA  A  90     237.225 255.154 183.610  1.00132.47           N
ATOM    599  C8  DA  A  90     238.057 254.091 183.791  1.00140.21           C
ATOM    600  N7  DA  A  90     237.479 252.932 183.615  1.00140.38           N
ATOM    601  C5  DA  A  90     236.176 253.258 183.292  1.00139.03           C
ATOM    602  C6  DA  A  90     235.050 252.468 182.986  1.00144.77           C
ATOM    603  N6  DA  A  90     235.075 251.131 182.963  1.00146.39           N
ATOM    604  N1  DA  A  90     233.897 253.107 182.707  1.00143.74           N
ATOM    605  C2  DA  A  90     233.881 254.445 182.728  1.00138.84           C
ATOM    606  N3  DA  A  90     234.876 255.292 183.003  1.00131.90           N
ATOM    607  C4  DA  A  90     236.004 254.626 183.278  1.00131.23           C
ATOM    608  P   DA  A  89     237.361 260.538 184.924  1.00131.34           P
ATOM    609  OP1 DA  A  89     237.307 261.620 183.920  1.00132.72           O
ATOM    610  OP2 DA  A  89     237.954 260.790 186.253  1.00131.66           O
ATOM    611  O5' DA  A  89     235.879 259.965 185.151  1.00129.49           O
ATOM    612  C5' DA  A  89     234.997 259.804 184.041  1.00119.42           C
ATOM    613  C4' DA  A  89     233.540 259.742 184.487  1.00108.68           C
ATOM    614  O4' DA  A  89     233.063 258.377 184.434  1.00108.48           O
ATOM    615  C3' DA  A  89     233.259 260.227 185.898  1.00109.63           C
ATOM    616  O3' DA  A  89     231.989 260.859 185.926  1.00113.90           O
ATOM    617  C2' DA  A  89     233.271 258.933 186.706  1.00109.63           C
ATOM    618  C1' DA  A  89     232.695 257.930 185.721  1.00110.40           C
ATOM    619  N9  DA  A  89     233.237 256.586 185.882  1.00120.48           N
ATOM    620  C8  DA  A  89     234.513 256.260 186.232  1.00123.96           C
ATOM    621  N7  DA  A  89     234.737 254.972 186.282  1.00124.07           N
ATOM    622  C5  DA  A  89     233.523 254.410 185.936  1.00124.95           C
ATOM    623  C6  DA  A  89     233.107 253.077 185.801  1.00126.82           C
ATOM    624  N6  DA  A  89     233.911 252.037 186.019  1.00128.35           N
ATOM    625  N1  DA  A  89     231.830 252.852 185.436  1.00129.28           N
ATOM    626  C2  DA  A  89     231.029 253.902 185.218  1.00126.86           C
ATOM    627  N3  DA  A  89     231.307 255.201 185.317  1.00120.43           N
ATOM    628  C4  DA  A  89     232.585 255.388 185.679  1.00122.46           C
ATOM    629  P   DT  A  88     231.323 261.335 187.307  1.00126.58           P
ATOM    630  OP1 DT  A  88     230.614 262.603 187.016  1.00103.80           O
ATOM    631  OP2 DT  A  88     232.343 261.315 188.379  1.00123.80           O
ATOM    632  O5' DT  A  88     230.242 260.192 187.612  1.00113.37           O
ATOM    633  C5' DT  A  88     229.186 259.960 186.687  1.00105.46           C
ATOM    634  C4' DT  A  88     228.505 258.631 186.948  1.00108.85           C
ATOM    635  O4' DT  A  88     229.485 257.567 186.957  1.00111.34           O
ATOM    636  C3' DT  A  88     227.752 258.529 188.280  1.00118.29           C
ATOM    637  O3' DT  A  88     226.374 258.244 188.035  1.00120.26           O
ATOM    638  C2' DT  A  88     228.452 257.376 189.020  1.00123.36           C
ATOM    639  C1' DT  A  88     229.072 256.593 187.879  1.00117.02           C
ATOM    640  N1  DT  A  88     230.256 255.791 188.279  1.00113.71           N
ATOM    641  C2  DT  A  88     230.192 254.421 188.221  1.00112.29           C
ATOM    642  O2  DT  A  88     229.204 253.817 187.853  1.00113.25           O
ATOM    643  N3  DT  A  88     231.339 253.777 188.601  1.00112.04           N
ATOM    644  C4  DT  A  88     232.512 254.352 189.030  1.00115.90           C
ATOM    645  O4  DT  A  88     233.489 253.687 189.353  1.00115.80           O
ATOM    646  C5  DT  A  88     232.512 255.795 189.073  1.00120.22           C
ATOM    647  C7  DT  A  88     233.736 256.536 189.528  1.00114.62           C
ATOM    648  C6  DT  A  88     231.396 256.436 188.702  1.00117.91           C
ATOM    649  P   DA  A  87     225.397 257.782 189.226  1.00121.28           P
ATOM    650  OP1 DA  A  87     224.033 258.200 188.850  1.00117.55           O
ATOM    651  OP2 DA  A  87     225.949 258.237 190.521  1.00124.72           O
ATOM    652  O5' DA  A  87     225.461 256.187 189.172  1.00111.52           O
ATOM    653  C5' DA  A  87     224.983 255.507 188.022  1.00112.47           C
ATOM    654  C4' DA  A  87     224.596 254.067 188.337  1.00113.43           C
ATOM    655  O4' DA  A  87     225.783 253.271 188.564  1.00112.01           O
ATOM    656  C3' DA  A  87     223.727 253.871 189.567  1.00113.28           C
ATOM    657  O3' DA  A  87     222.866 252.771 189.365  1.00109.23           O
ATOM    658  C2' DA  A  87     224.752 253.584 190.661  1.00110.13           C
ATOM    659  C1' DA  A  87     225.821 252.815 189.901  1.00106.24           C
ATOM    660  N9  DA  A  87     227.164 253.056 190.398  1.00106.33           N
ATOM    661  C8  DA  A  87     227.766 254.264 190.582  1.00108.42           C
ATOM    662  N7  DA  A  87     228.994 254.178 191.025  1.00112.40           N
ATOM    663  C5  DA  A  87     229.216 252.815 191.121  1.00111.80           C
ATOM    664  C6  DA  A  87     230.331 252.062 191.531  1.00114.08           C
ATOM    665  N6  DA  A  87     231.484 252.608 191.933  1.00114.57           N
ATOM    666  N1  DA  A  87     230.217 250.720 191.512  1.00113.36           N
ATOM    667  C2  DA  A  87     229.064 250.180 191.115  1.00107.42           C
ATOM    668  N3  DA  A  87     227.955 250.784 190.707  1.00105.05           N
ATOM    669  C4  DA  A  87     228.100 252.112 190.735  1.00106.74           C
ATOM    670  P   DT  A  86     221.935 252.247 190.561  1.00122.71           P
ATOM    671  OP1 DT  A  86     220.785 251.544 189.951  1.00126.00           O
ATOM    672  OP2 DT  A  86     221.698 253.382 191.478  1.00117.88           O
ATOM    673  O5' DT  A  86     222.849 251.170 191.306  1.00110.87           O
ATOM    674  C5' DT  A  86     223.375 250.074 190.573  1.00105.98           C
ATOM    675  C4' DT  A  86     224.099 249.104 191.486  1.00107.04           C
ATOM    676  O4' DT  A  86     225.421 249.612 191.795  1.00107.58           O
ATOM    677  C3' DT  A  86     223.427 248.860 192.839  1.00110.08           C
ATOM    678  O3' DT  A  86     223.576 247.507 193.190  1.00109.89           O
ATOM    679  C2' DT  A  86     224.245 249.744 193.767  1.00108.18           C
ATOM    680  C1' DT  A  86     225.615 249.499 193.181  1.00107.30           C
ATOM    681  N1  DT  A  86     226.655 250.463 193.606  1.00109.66           N
ATOM    682  C2  DT  A  86     227.863 249.982 194.033  1.00104.76           C
ATOM    683  O2  DT  A  86     228.127 248.799 194.085  1.00100.69           O
ATOM    684  N3  DT  A  86     228.765 250.933 194.394  1.00107.74           N
ATOM    685  C4  DT  A  86     228.583 252.301 194.381  1.00115.61           C
ATOM    686  O4  DT  A  86     229.462 253.079 194.732  1.00115.17           O
ATOM    687  C5  DT  A  86     227.288 252.748 193.923  1.00118.16           C
ATOM    688  C7  DT  A  86     226.973 254.213 193.864  1.00116.28           C
ATOM    689  C6  DT  A  86     226.394 251.816 193.561  1.00113.90           C
ATOM    690  P   DC  A  85     222.353 246.486 193.017  1.00118.88           P
ATOM    691  OP1 DC  A  85     222.046 246.405 191.574  1.00112.43           O
ATOM    692  OP2 DC  A  85     221.292 246.886 193.964  1.00112.64           O
ATOM    693  O5' DC  A  85     222.961 245.096 193.515  1.00112.50           O
ATOM    694  C5' DC  A  85     223.284 244.920 194.884  1.00104.00           C
ATOM    695  C4' DC  A  85     224.528 244.072 195.042  1.00102.47           C
ATOM    696  O4' DC  A  85     225.699 244.928 195.014  1.00105.57           O
ATOM    697  C3' DC  A  85     224.631 243.336 196.361  1.00110.60           C
ATOM    698  O3' DC  A  85     225.522 242.248 196.213  1.00117.07           O
ATOM    699  C2' DC  A  85     225.222 244.415 197.259  1.00110.09           C
ATOM    700  C1' DC  A  85     226.255 245.020 196.318  1.00111.03           C
ATOM    701  N1  DC  A  85     226.576 246.452 196.590  1.00109.22           N
ATOM    702  C2  DC  A  85     227.820 246.798 197.127  1.00104.24           C
ATOM    703  O2  DC  A  85     228.632 245.906 197.390  1.00105.41           O
ATOM    704  N3  DC  A  85     228.097 248.106 197.348  1.00101.79           N
ATOM    705  C4  DC  A  85     227.195 249.037 197.051  1.00 99.82           C
ATOM    706  N4  DC  A  85     227.507 250.315 197.286  1.00103.08           N
ATOM    707  C5  DC  A  85     225.928 248.704 196.503  1.00100.65           C
ATOM    708  C6  DC  A  85     225.664 247.415 196.285  1.00106.60           C
ATOM    709  P   DA  A  84     225.462 241.000 197.222  1.00122.33           P
ATOM    710  OP1 DA  A  84     225.057 239.811 196.445  1.00126.88           O
ATOM    711  OP2 DA  A  84     224.684 241.404 198.413  1.00114.57           O
ATOM    712  O5' DA  A  84     226.977 240.816 197.673  1.00110.51           O
ATOM    713  C5' DA  A  84     227.697 241.923 198.186  1.00112.11           C
ATOM    714  C4' DA  A  84     228.704 241.465 199.219  1.00113.00           C
ATOM    715  O4' DA  A  84     229.336 242.612 199.822  1.00108.63           O
ATOM    716  C3' DA  A  84     228.112 240.727 200.390  1.00109.53           C
ATOM    717  O3' DA  A  84     229.145 240.018 201.044  1.00105.54           O
ATOM    718  C2' DA  A  84     227.582 241.884 201.237  1.00104.93           C
ATOM    719  C1' DA  A  84     228.648 242.957 201.011  1.00104.22           C
ATOM    720  N9  DA  A  84     228.120 244.304 200.833  1.00103.91           N
ATOM    721  C8  DA  A  84     226.905 244.667 200.324  1.00101.41           C
ATOM    722  N7  DA  A  84     226.728 245.969 200.262  1.00 98.08           N
ATOM    723  C5  DA  A  84     227.912 246.487 200.753  1.00 97.94           C
ATOM    724  C6  DA  A  84     228.366 247.805 200.950  1.00 96.66           C
ATOM    725  N6  DA  A  84     227.640 248.889 200.660  1.00 97.40           N
ATOM    726  N1  DA  A  84     229.605 247.968 201.460  1.00 99.07           N
ATOM    727  C2  DA  A  84     230.328 246.884 201.751  1.00 99.28           C
ATOM    728  N3  DA  A  84     230.011 245.605 201.606  1.00101.51           N
ATOM    729  C4  DA  A  84     228.779 245.474 201.102  1.00101.32           C
ATOM    730  P   DT  A  83     228.961 239.242 202.441  1.00115.30           P
ATOM    731  OP1 DT  A  83     229.933 238.089 202.554  1.00119.05           O
ATOM    732  OP2 DT  A  83     227.534 238.880 202.813  1.00113.60           O
ATOM    733  O5' DT  A  83     229.453 240.346 203.504  1.00113.52           O
ATOM    734  C5' DT  A  83     230.667 241.087 203.229  1.00111.49           C
ATOM    735  C4' DT  A  83     230.860 242.146 204.286  1.00103.83           C
ATOM    736  O4' DT  A  83     230.218 243.377 203.881  1.00 96.37           O
ATOM    737  C3' DT  A  83     230.279 241.801 205.656  1.00 98.78           C
ATOM    738  O3' DT  A  83     231.140 242.289 206.679  1.00103.61           O
ATOM    739  C2' DT  A  83     229.001 242.615 205.683  1.00 92.70           C
ATOM    740  C1' DT  A  83     229.498 243.870 204.998  1.00 91.94           C
ATOM    741  N1  DT  A  83     228.445 244.777 204.530  1.00 91.21           N
ATOM    742  C2  DT  A  83     228.708 246.127 204.557  1.00 93.16           C
ATOM    743  O2  DT  A  83     229.781 246.585 204.921  1.00 93.44           O
ATOM    744  N3  DT  A  83     227.681 246.921 204.121  1.00 95.16           N
ATOM    745  C4  DT  A  83     226.436 246.504 203.692  1.00101.36           C
ATOM    746  O4  DT  A  83     225.606 247.338 203.327  1.00106.14           O
ATOM    747  C5  DT  A  83     226.225 245.075 203.706  1.00102.04           C
ATOM    748  C7  DT  A  83     224.900 244.539 203.252  1.00101.57           C
ATOM    749  C6  DT  A  83     227.224 244.288 204.127  1.00 96.40           C
ATOM    750  P   DA  A  82     232.429 241.474 207.201  1.00117.47           P
ATOM    751  OP1 DA  A  82     233.137 240.889 206.044  1.00108.87           O
ATOM    752  OP2 DA  A  82     231.908 240.589 208.264  1.00115.97           O
ATOM    753  O5' DA  A  82     233.376 242.560 207.887  1.00111.73           O
ATOM    754  C5' DA  A  82     233.559 243.825 207.262  1.00107.16           C
ATOM    755  C4' DA  A  82     233.172 244.958 208.200  1.00102.53           C
ATOM    756  O4' DA  A  82     231.943 245.593 207.742  1.00 99.54           O
ATOM    757  C3' DA  A  82     232.909 244.543 209.649  1.00 95.04           C
ATOM    758  O3' DA  A  82     233.457 245.507 210.534  1.00101.14           O
ATOM    759  C2' DA  A  82     231.386 244.561 209.721  1.00 87.18           C
ATOM    760  C1' DA  A  82     231.102 245.767 208.853  1.00 87.58           C
ATOM    761  N9  DA  A  82     229.722 245.869 208.406  1.00 82.25           N
ATOM    762  C8  DA  A  82     228.886 244.846 208.098  1.00 88.03           C
ATOM    763  N7  DA  A  82     227.690 245.232 207.725  1.00 91.15           N
ATOM    764  C5  DA  A  82     227.745 246.608 207.809  1.00 82.56           C
ATOM    765  C6  DA  A  82     226.792 247.609 207.549  1.00 77.67           C
ATOM    766  N6  DA  A  82     225.552 247.354 207.137  1.00 78.33           N
ATOM    767  N1  DA  A  82     227.165 248.887 207.730  1.00 78.82           N
ATOM    768  C2  DA  A  82     228.409 249.135 208.147  1.00 83.55           C
ATOM    769  N3  DA  A  82     229.391 248.278 208.420  1.00 84.87           N
ATOM    770  C4  DA  A  82     228.988 247.018 208.228  1.00 81.67           C
ATOM    771  P   DA  A  81     234.936 246.100 210.318  1.00112.91           P
ATOM    772  OP1 DA  A  81     234.875 247.222 209.357  1.00104.93           O
ATOM    773  OP2 DA  A  81     235.855 244.965 210.086  1.00108.63           O
ATOM    774  O5' DA  A  81     235.279 246.731 211.738  1.00 99.58           O
ATOM    775  C5' DA  A  81     234.239 247.300 212.519  1.00 90.75           C
ATOM    776  C4' DA  A  81     233.997 248.744 212.128  1.00 85.07           C
ATOM    777  O4' DA  A  81     232.814 248.840 211.302  1.00 84.83           O
ATOM    778  C3' DA  A  81     233.722 249.670 213.283  1.00 86.07           C
ATOM    779  O3' DA  A  81     234.008 250.987 212.886  1.00 81.74           O
ATOM    780  C2' DA  A  81     232.227 249.459 213.495  1.00 82.37           C
ATOM    781  C1' DA  A  81     231.740 249.377 212.058  1.00 81.95           C
ATOM    782  N9  DA  A  81     230.586 248.506 211.858  1.00 79.70           N
ATOM    783  C8  DA  A  81     230.578 247.147 211.906  1.00 84.02           C
ATOM    784  N7  DA  A  81     229.412 246.614 211.651  1.00 82.62           N
ATOM    785  C5  DA  A  81     228.597 247.701 211.411  1.00 76.18           C
ATOM    786  C6  DA  A  81     227.238 247.799 211.082  1.00 80.17           C
ATOM    787  N6  DA  A  81     226.441 246.737 210.940  1.00 84.92           N
ATOM    788  N1  DA  A  81     226.725 249.028 210.906  1.00 80.49           N
ATOM    789  C2  DA  A  81     227.528 250.088 211.053  1.00 75.46           C
ATOM    790  N3  DA  A  81     228.826 250.116 211.354  1.00 74.00           N
ATOM    791  C4  DA  A  81     229.301 248.876 211.523  1.00 73.80           C
ATOM    792  P   DA  A  80     233.862 252.186 213.932  1.00 83.09           P
ATOM    793  OP1 DA  A  80     234.744 253.288 213.501  1.00 83.78           O
ATOM    794  OP2 DA  A  80     234.016 251.608 215.281  1.00 77.96           O
ATOM    795  O5' DA  A  80     232.353 252.646 213.748  1.00 62.17           O
ATOM    796  C5' DA  A  80     231.776 253.509 214.681  1.00 62.03           C
ATOM    797  C4' DA  A  80     230.441 253.998 214.189  1.00 53.63           C
ATOM    798  O4' DA  A  80     229.693 252.883 213.657  1.00 54.49           O
ATOM    799  C3' DA  A  80     229.554 254.598 215.261  1.00 51.96           C
ATOM    800  O3' DA  A  80     228.710 255.540 214.667  1.00 48.08           O
ATOM    801  C2' DA  A  80     228.776 253.377 215.732  1.00 59.02           C
ATOM    802  C1' DA  A  80     228.500 252.734 214.393  1.00 59.87           C
ATOM    803  N9  DA  A  80     228.151 251.320 214.423  1.00 65.21           N
ATOM    804  C8  DA  A  80     228.986 250.264 214.633  1.00 66.93           C
ATOM    805  N7  DA  A  80     228.390 249.098 214.555  1.00 65.63           N
ATOM    806  C5  DA  A  80     227.081 249.415 214.256  1.00 64.48           C
ATOM    807  C6  DA  A  80     225.938 248.626 214.042  1.00 69.17           C
ATOM    808  N6  DA  A  80     225.939 247.291 214.100  1.00 73.47           N
ATOM    809  N1  DA  A  80     224.786 249.262 213.763  1.00 71.64           N
ATOM    810  C2  DA  A  80     224.789 250.594 213.706  1.00 69.28           C
ATOM    811  N3  DA  A  80     225.796 251.437 213.883  1.00 66.39           N
ATOM    812  C4  DA  A  80     226.921 250.778 214.160  1.00 64.55           C
ATOM    813  P   DG  A  79     228.423 256.930 215.399  1.00 58.69           P
ATOM    814  OP1 DG  A  79     228.453 257.996 214.384  1.00 56.52           O
ATOM    815  OP2 DG  A  79     229.311 256.985 216.574  1.00 58.95           O
ATOM    816  O5' DG  A  79     226.930 256.776 215.916  1.00 71.69           O
ATOM    817  C5' DG  A  79     225.963 256.146 215.093  1.00 69.32           C
ATOM    818  C4' DG  A  79     224.813 255.630 215.929  1.00 61.83           C
ATOM    819  O4' DG  A  79     224.747 254.183 215.837  1.00 57.78           O
ATOM    820  C3' DG  A  79     224.918 255.944 217.422  1.00 58.82           C
ATOM    821  O3' DG  A  79     223.645 256.227 217.924  1.00 57.97           O
ATOM    822  C2' DG  A  79     225.419 254.626 217.983  1.00 57.70           C
ATOM    823  C1' DG  A  79     224.608 253.682 217.132  1.00 57.74           C
ATOM    824  N9  DG  A  79     225.053 252.303 217.173  1.00 60.77           N
ATOM    825  C8  DG  A  79     226.316 251.845 217.421  1.00 64.06           C
ATOM    826  N7  DG  A  79     226.406 250.547 217.404  1.00 67.85           N
ATOM    827  C5  DG  A  79     225.114 250.123 217.138  1.00 65.07           C
ATOM    828  C6  DG  A  79     224.596 248.821 217.005  1.00 68.39           C
ATOM    829  O6  DG  A  79     225.195 247.743 217.095  1.00 76.88           O
ATOM    830  N1  DG  A  79     223.235 248.836 216.736  1.00 69.13           N
ATOM    831  C2  DG  A  79     222.475 249.969 216.615  1.00 70.83           C
ATOM    832  N2  DG  A  79     221.172 249.791 216.355  1.00 78.70           N
ATOM    833  N3  DG  A  79     222.952 251.193 216.739  1.00 67.03           N
ATOM    834  C4  DG  A  79     224.273 251.192 216.999  1.00 63.22           C
ATOM    835  P   DA  A  78     223.028 257.703 217.835  1.00 78.72           P
ATOM    836  OP1 DA  A  78     223.139 258.205 216.453  1.00 73.01           O
ATOM    837  OP2 DA  A  78     223.589 258.484 218.954  1.00 78.92           O
ATOM    838  O5' DA  A  78     221.494 257.453 218.157  1.00 69.67           O
ATOM    839  C5' DA  A  78     221.152 256.656 219.266  1.00 65.23           C
ATOM    840  C4' DA  A  78     220.180 255.563 218.880  1.00 65.69           C
ATOM    841  O4' DA  A  78     220.909 254.348 218.562  1.00 56.48           O
ATOM    842  C3' DA  A  78     219.204 255.184 219.985  1.00 77.10           C
ATOM    843  O3' DA  A  78     217.932 254.886 219.427  1.00 77.98           O
ATOM    844  C2' DA  A  78     219.861 253.951 220.596  1.00 70.34           C
ATOM    845  C1' DA  A  78     220.424 253.290 219.356  1.00 58.81           C
ATOM    846  N9  DA  A  78     221.522 252.381 219.634  1.00 52.70           N
ATOM    847  C8  DA  A  78     222.803 252.722 219.925  1.00 62.79           C
ATOM    848  N7  DA  A  78     223.588 251.698 220.128  1.00 67.37           N
ATOM    849  C5  DA  A  78     222.761 250.606 219.959  1.00 61.53           C
ATOM    850  C6  DA  A  78     222.998 249.228 220.044  1.00 65.02           C
ATOM    851  N6  DA  A  78     224.189 248.710 220.331  1.00 66.44           N
ATOM    852  N1  DA  A  78     221.967 248.401 219.824  1.00 71.56           N
ATOM    853  C2  DA  A  78     220.774 248.928 219.536  1.00 72.90           C
ATOM    854  N3  DA  A  78     220.432 250.214 219.429  1.00 68.49           N
ATOM    855  C4  DA  A  78     221.485 251.006 219.656  1.00 59.03           C
ATOM    856  P   DG  A  77     216.597 255.087 220.295  1.00 77.41           P
ATOM    857  OP1 DG  A  77     215.687 255.968 219.535  1.00 78.63           O
ATOM    858  OP2 DG  A  77     216.992 255.439 221.672  1.00 78.17           O
ATOM    859  O5' DG  A  77     215.968 253.632 220.337  1.00 66.46           O
ATOM    860  C5' DG  A  77     216.790 252.528 220.090  1.00 65.26           C
ATOM    861  C4' DG  A  77     216.096 251.248 220.469  1.00 71.29           C
ATOM    862  O4' DG  A  77     217.090 250.222 220.694  1.00 68.85           O
ATOM    863  C3' DG  A  77     215.299 251.309 221.755  1.00 74.00           C
ATOM    864  O3' DG  A  77     214.313 250.295 221.719  1.00 74.91           O
ATOM    865  C2' DG  A  77     216.379 251.010 222.786  1.00 69.30           C
ATOM    866  C1' DG  A  77     217.160 249.921 222.072  1.00 66.43           C
ATOM    867  N9  DG  A  77     218.556 249.854 222.446  1.00 61.42           N
ATOM    868  C8  DG  A  77     219.412 250.901 222.627  1.00 65.38           C
ATOM    869  N7  DG  A  77     220.617 250.533 222.949  1.00 66.79           N
ATOM    870  C5  DG  A  77     220.549 249.151 222.975  1.00 66.85           C
ATOM    871  C6  DG  A  77     221.549 248.200 223.263  1.00 71.04           C
ATOM    872  O6  DG  A  77     222.730 248.402 223.561  1.00 75.91           O
ATOM    873  N1  DG  A  77     221.065 246.904 223.183  1.00 70.95           N
ATOM    874  C2  DG  A  77     219.776 246.571 222.861  1.00 75.63           C
ATOM    875  N2  DG  A  77     219.487 245.262 222.828  1.00 80.56           N
ATOM    876  N3  DG  A  77     218.831 247.455 222.587  1.00 74.03           N
ATOM    877  C4  DG  A  77     219.290 248.720 222.665  1.00 66.33           C
ATOM    878  P   DA  A  76     213.158 250.207 222.828  1.00 77.60           P
ATOM    879  OP1 DA  A  76     211.875 250.426 222.134  1.00 80.30           O
ATOM    880  OP2 DA  A  76     213.521 251.054 223.982  1.00 77.38           O
ATOM    881  O5' DA  A  76     213.228 248.681 223.276  1.00 67.67           O
ATOM    882  C5' DA  A  76     214.331 247.904 222.860  1.00 68.23           C
ATOM    883  C4' DA  A  76     214.285 246.522 223.458  1.00 75.60           C
ATOM    884  O4' DA  A  76     215.621 246.121 223.840  1.00 74.37           O
ATOM    885  C3' DA  A  76     213.462 246.397 224.721  1.00 80.96           C
ATOM    886  O3' DA  A  76     213.028 245.055 224.864  1.00 86.42           O
ATOM    887  C2' DA  A  76     214.472 246.789 225.798  1.00 79.00           C
ATOM    888  C1' DA  A  76     215.779 246.232 225.239  1.00 75.55           C
ATOM    889  N9  DA  A  76     216.940 247.079 225.507  1.00 73.54           N
ATOM    890  C8  DA  A  76     217.014 248.436 225.402  1.00 72.19           C
ATOM    891  N7  DA  A  76     218.187 248.926 225.709  1.00 67.00           N
ATOM    892  C5  DA  A  76     218.934 247.813 226.033  1.00 67.14           C
ATOM    893  C6  DA  A  76     220.267 247.654 226.442  1.00 71.15           C
ATOM    894  N6  DA  A  76     221.114 248.673 226.598  1.00 75.22           N
ATOM    895  N1  DA  A  76     220.699 246.407 226.685  1.00 71.77           N
ATOM    896  C2  DA  A  76     219.853 245.392 226.525  1.00 73.91           C
ATOM    897  N3  DA  A  76     218.583 245.418 226.146  1.00 76.73           N
ATOM    898  C4  DA  A  76     218.182 246.669 225.911  1.00 71.75           C
ATOM    899  P   DG  A  75     212.070 244.624 226.076  1.00 96.48           P
ATOM    900  OP1 DG  A  75     211.044 243.719 225.519  1.00 97.15           O
ATOM    901  OP2 DG  A  75     211.661 245.830 226.817  1.00 91.89           O
ATOM    902  O5' DG  A  75     213.026 243.762 227.017  1.00 84.30           O
ATOM    903  C5' DG  A  75     213.705 242.642 226.480  1.00 83.13           C
ATOM    904  C4' DG  A  75     214.739 242.110 227.454  1.00 83.66           C
ATOM    905  O4' DG  A  75     215.870 243.022 227.526  1.00 79.60           O
ATOM    906  C3' DG  A  75     214.242 241.948 228.880  1.00 78.35           C
ATOM    907  O3' DG  A  75     214.747 240.764 229.423  1.00 75.67           O
ATOM    908  C2' DG  A  75     214.822 243.163 229.583  1.00 76.42           C
ATOM    909  C1' DG  A  75     216.153 243.303 228.875  1.00 75.10           C
ATOM    910  N9  DG  A  75     216.737 244.642 228.960  1.00 70.61           N
ATOM    911  C8  DG  A  75     216.127 245.827 228.649  1.00 71.45           C
ATOM    912  N7  DG  A  75     216.896 246.864 228.810  1.00 70.22           N
ATOM    913  C5  DG  A  75     218.096 246.335 229.256  1.00 68.53           C
ATOM    914  C6  DG  A  75     219.309 246.983 229.593  1.00 72.52           C
ATOM    915  O6  DG  A  75     219.568 248.197 229.570  1.00 79.36           O
ATOM    916  N1  DG  A  75     220.281 246.078 229.993  1.00 71.13           N
ATOM    917  C2  DG  A  75     220.106 244.722 230.056  1.00 71.89           C
ATOM    918  N2  DG  A  75     221.158 244.003 230.464  1.00 73.51           N
ATOM    919  N3  DG  A  75     218.977 244.103 229.740  1.00 71.52           N
ATOM    920  C4  DG  A  75     218.018 244.970 229.351  1.00 67.79           C
ATOM    921  P   DT  A  74     214.015 240.096 230.682  1.00 93.31           P
ATOM    922  OP1 DT  A  74     213.536 238.760 230.267  1.00 99.47           O
ATOM    923  OP2 DT  A  74     213.061 241.081 231.229  1.00 86.86           O
ATOM    924  O5' DT  A  74     215.195 239.906 231.733  1.00 86.90           O
ATOM    925  C5' DT  A  74     216.349 239.177 231.361  1.00 81.84           C
ATOM    926  C4' DT  A  74     217.502 239.472 232.295  1.00 76.62           C
ATOM    927  O4' DT  A  74     217.925 240.851 232.132  1.00 70.84           O
ATOM    928  C3' DT  A  74     217.185 239.319 233.775  1.00 73.27           C
ATOM    929  O3' DT  A  74     218.338 238.847 234.438  1.00 73.99           O
ATOM    930  C2' DT  A  74     216.863 240.752 234.176  1.00 68.78           C
ATOM    931  C1' DT  A  74     217.936 241.470 233.392  1.00 67.88           C
ATOM    932  N1  DT  A  74     217.746 242.952 233.218  1.00 65.40           N
ATOM    933  C2  DT  A  74     218.808 243.778 233.480  1.00 70.81           C
ATOM    934  O2  DT  A  74     219.888 243.371 233.863  1.00 76.43           O
ATOM    935  N3  DT  A  74     218.564 245.104 233.283  1.00 70.42           N
ATOM    936  C4  DT  A  74     217.394 245.680 232.851  1.00 67.16           C
ATOM    937  O4  DT  A  74     217.270 246.888 232.709  1.00 72.11           O
ATOM    938  C5  DT  A  74     216.321 244.772 232.589  1.00 64.11           C
ATOM    939  C7  DT  A  74     215.003 245.309 232.124  1.00 69.81           C
ATOM    940  C6  DT  A  74     216.542 243.457 232.774  1.00 64.28           C
ATOM    941  P   DA  A  73     218.214 237.853 235.688  1.00 87.27           P
ATOM    942  OP1 DA  A  73     218.748 236.544 235.265  1.00 86.25           O
ATOM    943  OP2 DA  A  73     216.840 237.951 236.224  1.00 84.01           O
ATOM    944  O5' DA  A  73     219.214 238.483 236.761  1.00 82.83           O
ATOM    945  C5' DA  A  73     220.443 239.047 236.328  1.00 79.37           C
ATOM    946  C4' DA  A  73     220.755 240.320 237.093  1.00 73.40           C
ATOM    947  O4' DA  A  73     220.097 241.454 236.470  1.00 65.60           O
ATOM    948  C3' DA  A  73     220.295 240.331 238.552  1.00 73.89           C
ATOM    949  O3' DA  A  73     221.291 240.920 239.341  1.00 76.44           O
ATOM    950  C2' DA  A  73     219.067 241.227 238.496  1.00 66.82           C
ATOM    951  C1' DA  A  73     219.557 242.237 237.495  1.00 60.75           C
ATOM    952  N9  DA  A  73     218.519 243.103 236.972  1.00 58.73           N
ATOM    953  C8  DA  A  73     217.259 242.753 236.611  1.00 64.10           C
ATOM    954  N7  DA  A  73     216.534 243.756 236.183  1.00 67.31           N
ATOM    955  C5  DA  A  73     217.380 244.842 236.292  1.00 62.56           C
ATOM    956  C6  DA  A  73     217.212 246.204 236.007  1.00 64.10           C
ATOM    957  N6  DA  A  73     216.078 246.726 235.523  1.00 67.25           N
ATOM    958  N1  DA  A  73     218.258 247.016 236.232  1.00 64.62           N
ATOM    959  C2  DA  A  73     219.386 246.494 236.714  1.00 63.70           C
ATOM    960  N3  DA  A  73     219.659 245.233 237.019  1.00 63.16           N
ATOM    961  C4  DA  A  73     218.604 244.454 236.783  1.00 60.21           C
ATOM    962  P   DA  A  72     222.266 240.015 240.230  1.00 82.62           P
ATOM    963  OP1 DA  A  72     223.218 239.381 239.295  1.00 78.70           O
ATOM    964  OP2 DA  A  72     221.437 239.184 241.127  1.00 80.34           O
ATOM    965  O5' DA  A  72     223.058 241.081 241.113  1.00 86.39           O
ATOM    966  C5' DA  A  72     223.887 242.041 240.476  1.00 80.38           C
ATOM    967  C4' DA  A  72     223.499 243.453 240.877  1.00 70.35           C
ATOM    968  O4' DA  A  72     222.270 243.835 240.232  1.00 67.67           O
ATOM    969  C3' DA  A  72     223.274 243.676 242.372  1.00 62.17           C
ATOM    970  O3' DA  A  72     224.200 244.626 242.842  1.00 66.29           O
ATOM    971  C2' DA  A  72     221.836 244.205 242.454  1.00 56.72           C
ATOM    972  C1' DA  A  72     221.630 244.753 241.060  1.00 55.37           C
ATOM    973  N9  DA  A  72     220.242 244.851 240.651  1.00 49.76           N
ATOM    974  C8  DA  A  72     219.344 243.840 240.546  1.00 57.39           C
ATOM    975  N7  DA  A  72     218.165 244.226 240.130  1.00 59.89           N
ATOM    976  C5  DA  A  72     218.307 245.586 239.948  1.00 53.90           C
ATOM    977  C6  DA  A  72     217.416 246.579 239.516  1.00 55.15           C
ATOM    978  N6  DA  A  72     216.147 246.333 239.183  1.00 58.71           N
ATOM    979  N1  DA  A  72     217.873 247.837 239.444  1.00 56.99           N
ATOM    980  C2  DA  A  72     219.142 248.078 239.780  1.00 59.51           C
ATOM    981  N3  DA  A  72     220.072 247.225 240.199  1.00 59.15           N
ATOM    982  C4  DA  A  72     219.582 245.984 240.257  1.00 52.97           C
ATOM    983  P   DG  A  71     224.371 244.897 244.412  1.00 79.25           P
ATOM    984  OP1 DG  A  71     225.769 244.581 244.767  1.00 75.69           O
ATOM    985  OP2 DG  A  71     223.267 244.238 245.136  1.00 73.76           O
ATOM    986  O5' DG  A  71     224.161 246.471 244.541  1.00 60.81           O
ATOM    987  C5' DG  A  71     224.862 247.339 243.683  1.00 51.63           C
ATOM    988  C4' DG  A  71     224.186 248.690 243.599  1.00 45.75           C
ATOM    989  O4' DG  A  71     222.886 248.549 242.994  1.00 45.53           O
ATOM    990  C3' DG  A  71     223.948 249.388 244.926  1.00 49.63           C
ATOM    991  O3' DG  A  71     224.234 250.756 244.773  1.00 48.76           O
ATOM    992  C2' DG  A  71     222.458 249.154 245.172  1.00 50.76           C
ATOM    993  C1' DG  A  71     221.935 249.237 243.761  1.00 45.80           C
ATOM    994  N9  DG  A  71     220.657 248.590 243.529  1.00 44.15           N
ATOM    995  C8  DG  A  71     220.431 247.247 243.479  1.00 52.52           C
ATOM    996  N7  DG  A  71     219.204 246.940 243.201  1.00 55.98           N
ATOM    997  C5  DG  A  71     218.579 248.160 243.031  1.00 52.17           C
ATOM    998  C6  DG  A  71     217.238 248.446 242.711  1.00 60.72           C
ATOM    999  O6  DG  A  71     216.311 247.647 242.513  1.00 66.44           O
ATOM   1000  N1  DG  A  71     217.007 249.809 242.631  1.00 59.22           N
ATOM   1001  C2  DG  A  71     217.958 250.772 242.828  1.00 56.23           C
ATOM   1002  N2  DG  A  71     217.553 252.046 242.707  1.00 61.17           N
ATOM   1003  N3  DG  A  71     219.224 250.511 243.129  1.00 52.44           N
ATOM   1004  C4  DG  A  71     219.459 249.187 243.214  1.00 46.58           C
ATOM   1005  P   DA  A  70     224.618 251.646 246.043  1.00 55.36           P
ATOM   1006  OP1 DA  A  70     225.712 252.551 245.664  1.00 51.49           O
ATOM   1007  OP2 DA  A  70     224.785 250.733 247.185  1.00 57.07           O
ATOM   1008  O5' DA  A  70     223.318 252.523 246.286  1.00 49.39           O
ATOM   1009  C5' DA  A  70     222.873 253.407 245.284  1.00 44.46           C
ATOM   1010  C4' DA  A  70     221.731 254.265 245.788  1.00 40.51           C
ATOM   1011  O4' DA  A  70     220.472 253.632 245.482  1.00 43.35           O
ATOM   1012  C3' DA  A  70     221.709 254.500 247.280  1.00 42.16           C
ATOM   1013  O3' DA  A  70     221.118 255.731 247.537  1.00 41.81           O
ATOM   1014  C2' DA  A  70     220.828 253.367 247.769  1.00 45.72           C
ATOM   1015  C1' DA  A  70     219.786 253.331 246.674  1.00 45.59           C
ATOM   1016  N9  DA  A  70     219.173 252.037 246.497  1.00 46.78           N
ATOM   1017  C8  DA  A  70     219.784 250.828 246.589  1.00 54.06           C
ATOM   1018  N7  DA  A  70     218.988 249.821 246.355  1.00 56.83           N
ATOM   1019  C5  DA  A  70     217.776 250.415 246.080  1.00 50.16           C
ATOM   1020  C6  DA  A  70     216.526 249.885 245.754  1.00 56.89           C
ATOM   1021  N6  DA  A  70     216.290 248.574 245.647  1.00 62.84           N
ATOM   1022  N1  DA  A  70     215.521 250.749 245.540  1.00 61.88           N
ATOM   1023  C2  DA  A  70     215.764 252.057 245.650  1.00 60.81           C
ATOM   1024  N3  DA  A  70     216.904 252.669 245.954  1.00 55.52           N
ATOM   1025  C4  DA  A  70     217.876 251.780 246.158  1.00 47.75           C
ATOM   1026  P   DG  A  69     221.661 256.639 248.733  1.00 59.17           P
ATOM   1027  OP1 DG  A  69     222.398 257.777 248.154  1.00 65.05           O
ATOM   1028  OP2 DG  A  69     222.329 255.748 249.699  1.00 61.57           O
ATOM   1029  O5' DG  A  69     220.334 257.178 249.407  1.00 57.65           O
ATOM   1030  C5' DG  A  69     219.307 257.691 248.599  1.00 57.27           C
ATOM   1031  C4' DG  A  69     217.949 257.354 249.182  1.00 59.52           C
ATOM   1032  O4' DG  A  69     217.600 255.998 248.850  1.00 52.10           O
ATOM   1033  C3' DG  A  69     217.852 257.456 250.703  1.00 61.27           C
ATOM   1034  O3' DG  A  69     216.791 258.305 251.045  1.00 62.86           O
ATOM   1035  C2' DG  A  69     217.594 256.019 251.154  1.00 55.39           C
ATOM   1036  C1' DG  A  69     216.934 255.427 249.933  1.00 52.19           C
ATOM   1037  N9  DG  A  69     217.074 253.986 249.833  1.00 54.43           N
ATOM   1038  C8  DG  A  69     218.223 253.260 249.960  1.00 55.77           C
ATOM   1039  N7  DG  A  69     218.045 251.983 249.804  1.00 57.94           N
ATOM   1040  C5  DG  A  69     216.691 251.859 249.556  1.00 55.63           C
ATOM   1041  C6  DG  A  69     215.917 250.712 249.309  1.00 59.39           C
ATOM   1042  O6  DG  A  69     216.288 249.536 249.261  1.00 67.03           O
ATOM   1043  N1  DG  A  69     214.584 251.026 249.108  1.00 57.95           N
ATOM   1044  C2  DG  A  69     214.068 252.292 249.140  1.00 59.51           C
ATOM   1045  N2  DG  A  69     212.755 252.410 248.922  1.00 65.80           N
ATOM   1046  N3  DG  A  69     214.783 253.373 249.368  1.00 60.07           N
ATOM   1047  C4  DG  A  69     216.083 253.081 249.567  1.00 55.78           C
ATOM   1048  P   DA  A  68     216.598 258.800 252.556  1.00 72.73           P
ATOM   1049  OP1 DA  A  68     216.372 260.259 252.526  1.00 76.83           O
ATOM   1050  OP2 DA  A  68     217.695 258.250 253.374  1.00 70.52           O
ATOM   1051  O5' DA  A  68     215.241 258.093 252.978  1.00 70.87           O
ATOM   1052  C5' DA  A  68     214.172 258.077 252.064  1.00 69.68           C
ATOM   1053  C4' DA  A  68     213.187 256.983 252.404  1.00 71.27           C
ATOM   1054  O4' DA  A  68     213.716 255.705 252.011  1.00 65.85           O
ATOM   1055  C3' DA  A  68     212.836 256.869 253.881  1.00 77.47           C
ATOM   1056  O3' DA  A  68     211.457 257.086 254.038  1.00 81.48           O
ATOM   1057  C2' DA  A  68     213.239 255.435 254.256  1.00 72.20           C
ATOM   1058  C1' DA  A  68     213.265 254.738 252.910  1.00 65.04           C
ATOM   1059  N9  DA  A  68     214.180 253.609 252.850  1.00 61.89           N
ATOM   1060  C8  DA  A  68     215.535 253.652 252.955  1.00 64.74           C
ATOM   1061  N7  DA  A  68     216.109 252.482 252.848  1.00 66.38           N
ATOM   1062  C5  DA  A  68     215.057 251.614 252.653  1.00 66.56           C
ATOM   1063  C6  DA  A  68     215.003 250.225 252.470  1.00 69.79           C
ATOM   1064  N6  DA  A  68     216.087 249.445 252.453  1.00 69.94           N
ATOM   1065  N1  DA  A  68     213.794 249.662 252.304  1.00 71.10           N
ATOM   1066  C2  DA  A  68     212.714 250.446 252.319  1.00 72.15           C
ATOM   1067  N3  DA  A  68     212.640 251.767 252.484  1.00 70.27           N
ATOM   1068  C4  DA  A  68     213.860 252.293 252.646  1.00 65.27           C
ATOM   1069  P   DA  A  67     210.820 257.266 255.495  1.00 96.84           P
ATOM   1070  OP1 DA  A  67     209.841 258.368 255.408  1.00 96.20           O
ATOM   1071  OP2 DA  A  67     211.928 257.338 256.469  1.00 91.35           O
ATOM   1072  O5' DA  A  67     210.019 255.905 255.709  1.00 84.82           O
ATOM   1073  C5' DA  A  67     209.071 255.508 254.741  1.00 78.14           C
ATOM   1074  C4' DA  A  67     208.643 254.070 254.948  1.00 76.75           C
ATOM   1075  O4' DA  A  67     209.733 253.178 254.614  1.00 77.16           O
ATOM   1076  C3' DA  A  67     208.214 253.713 256.368  1.00 74.84           C
ATOM   1077  O3' DA  A  67     207.008 252.981 256.315  1.00 77.91           O
ATOM   1078  C2' DA  A  67     209.370 252.856 256.881  1.00 76.66           C
ATOM   1079  C1' DA  A  67     209.846 252.191 255.604  1.00 74.91           C
ATOM   1080  N9  DA  A  67     211.237 251.754 255.653  1.00 70.93           N
ATOM   1081  C8  DA  A  67     212.331 252.538 255.849  1.00 73.20           C
ATOM   1082  N7  DA  A  67     213.462 251.883 255.835  1.00 72.46           N
ATOM   1083  C5  DA  A  67     213.084 250.575 255.611  1.00 67.35           C
ATOM   1084  C6  DA  A  67     213.825 249.391 255.485  1.00 68.72           C
ATOM   1085  N6  DA  A  67     215.155 249.346 255.579  1.00 70.56           N
ATOM   1086  N1  DA  A  67     213.148 248.250 255.264  1.00 73.16           N
ATOM   1087  C2  DA  A  67     211.817 248.304 255.168  1.00 72.21           C
ATOM   1088  N3  DA  A  67     211.012 249.361 255.270  1.00 71.85           N
ATOM   1089  C4  DA  A  67     211.718 250.476 255.492  1.00 68.00           C
ATOM   1090  P   DA  A  66     206.188 252.659 257.654  1.00 87.68           P
ATOM   1091  OP1 DA  A  66     204.766 252.943 257.378  1.00 87.41           O
ATOM   1092  OP2 DA  A  66     206.871 253.316 258.788  1.00 85.65           O
ATOM   1093  O5' DA  A  66     206.343 251.083 257.811  1.00 75.58           O
ATOM   1094  C5' DA  A  66     205.919 250.246 256.765  1.00 68.99           C
ATOM   1095  C4' DA  A  66     206.407 248.824 256.966  1.00 66.31           C
ATOM   1096  O4' DA  A  66     207.849 248.772 256.862  1.00 64.23           O
ATOM   1097  C3' DA  A  66     206.059 248.190 258.307  1.00 61.95           C
ATOM   1098  O3' DA  A  66     205.676 246.856 258.074  1.00 62.62           O
ATOM   1099  C2' DA  A  66     207.380 248.271 259.070  1.00 60.61           C
ATOM   1100  C1' DA  A  66     208.364 248.040 257.943  1.00 61.73           C
ATOM   1101  N9  DA  A  66     209.717 248.516 258.198  1.00 63.12           N
ATOM   1102  C8  DA  A  66     210.108 249.803 258.391  1.00 66.34           C
ATOM   1103  N7  DA  A  66     211.396 249.943 258.564  1.00 66.13           N
ATOM   1104  C5  DA  A  66     211.886 248.659 258.462  1.00 62.10           C
ATOM   1105  C6  DA  A  66     213.185 248.133 258.550  1.00 61.66           C
ATOM   1106  N6  DA  A  66     214.269 248.877 258.773  1.00 62.30           N
ATOM   1107  N1  DA  A  66     213.330 246.807 258.399  1.00 65.48           N
ATOM   1108  C2  DA  A  66     212.245 246.066 258.176  1.00 67.89           C
ATOM   1109  N3  DA  A  66     210.976 246.447 258.073  1.00 69.01           N
ATOM   1110  C4  DA  A  66     210.865 247.770 258.227  1.00 63.53           C
ATOM   1111  P   DC  A  65     204.714 246.077 259.090  1.00 71.24           P
ATOM   1112  OP1 DC  A  65     203.474 245.728 258.370  1.00 69.41           O
ATOM   1113  OP2 DC  A  65     204.659 246.846 260.349  1.00 73.01           O
ATOM   1114  O5' DC  A  65     205.519 244.739 259.363  1.00 68.45           O
ATOM   1115  C5' DC  A  65     206.917 244.760 259.218  1.00 67.08           C
ATOM   1116  C4' DC  A  65     207.511 243.394 259.418  1.00 64.13           C
ATOM   1117  O4' DC  A  65     208.943 243.523 259.485  1.00 56.86           O
ATOM   1118  C3' DC  A  65     207.147 242.738 260.722  1.00 62.32           C
ATOM   1119  O3' DC  A  65     207.466 241.378 260.643  1.00 65.52           O
ATOM   1120  C2' DC  A  65     208.078 243.469 261.672  1.00 59.37           C
ATOM   1121  C1' DC  A  65     209.348 243.521 260.836  1.00 58.45           C
ATOM   1122  N1  DC  A  65     210.180 244.713 261.067  1.00 55.62           N
ATOM   1123  C2  DC  A  65     211.551 244.556 261.202  1.00 62.86           C
ATOM   1124  O2  DC  A  65     212.027 243.420 261.130  1.00 70.90           O
ATOM   1125  N3  DC  A  65     212.322 245.643 261.407  1.00 60.97           N
ATOM   1126  C4  DC  A  65     211.765 246.844 261.474  1.00 57.38           C
ATOM   1127  N4  DC  A  65     212.567 247.891 261.677  1.00 60.29           N
ATOM   1128  C5  DC  A  65     210.362 247.027 261.339  1.00 57.19           C
ATOM   1129  C6  DC  A  65     209.614 245.940 261.135  1.00 55.29           C
ATOM   1130  P   DT  A  64     206.796 240.326 261.644  1.00 74.41           P
ATOM   1131  OP1 DT  A  64     206.209 239.246 260.829  1.00 73.07           O
ATOM   1132  OP2 DT  A  64     205.968 241.080 262.602  1.00 71.51           O
ATOM   1133  O5' DT  A  64     208.043 239.730 262.426  1.00 73.94           O
ATOM   1134  C5' DT  A  64     209.262 239.520 261.735  1.00 69.91           C
ATOM   1135  C4' DT  A  64     210.385 239.245 262.709  1.00 60.60           C
ATOM   1136  O4' DT  A  64     211.157 240.452 262.927  1.00 49.57           O
ATOM   1137  C3' DT  A  64     209.936 238.797 264.089  1.00 65.72           C
ATOM   1138  O3' DT  A  64     210.870 237.882 264.593  1.00 63.24           O
ATOM   1139  C2' DT  A  64     209.970 240.106 264.876  1.00 65.34           C
ATOM   1140  C1' DT  A  64     211.233 240.708 264.305  1.00 56.56           C
ATOM   1141  N1  DT  A  64     211.377 242.171 264.492  1.00 54.47           N
ATOM   1142  C2  DT  A  64     212.634 242.688 264.635  1.00 58.97           C
ATOM   1143  O2  DT  A  64     213.638 242.003 264.640  1.00 66.60           O
ATOM   1144  N3  DT  A  64     212.684 244.040 264.779  1.00 57.01           N
ATOM   1145  C4  DT  A  64     211.624 244.913 264.789  1.00 59.52           C
ATOM   1146  O4  DT  A  64     211.775 246.122 264.921  1.00 69.72           O
ATOM   1147  C5  DT  A  64     210.330 244.311 264.629  1.00 57.56           C
ATOM   1148  C7  DT  A  64     209.102 245.167 264.623  1.00 62.91           C
ATOM   1149  C6  DT  A  64     210.267 242.981 264.486  1.00 55.01           C
ATOM   1150  P   DA  A  63     210.399 236.444 265.110  1.00 71.98           P
ATOM   1151  OP1 DA  A  63     210.487 235.521 263.964  1.00 70.49           O
ATOM   1152  OP2 DA  A  63     209.127 236.620 265.836  1.00 77.73           O
ATOM   1153  O5' DA  A  63     211.536 236.037 266.149  1.00 70.78           O
ATOM   1154  C5' DA  A  63     212.861 235.887 265.693  1.00 69.02           C
ATOM   1155  C4' DA  A  63     213.835 236.703 266.522  1.00 62.00           C
ATOM   1156  O4' DA  A  63     213.485 238.101 266.485  1.00 62.27           O
ATOM   1157  C3' DA  A  63     213.927 236.328 267.996  1.00 56.03           C
ATOM   1158  O3' DA  A  63     215.273 236.158 268.314  1.00 60.72           O
ATOM   1159  C2' DA  A  63     213.329 237.541 268.711  1.00 59.05           C
ATOM   1160  C1' DA  A  63     213.697 238.650 267.756  1.00 59.57           C
ATOM   1161  N9  DA  A  63     212.869 239.839 267.868  1.00 58.47           N
ATOM   1162  C8  DA  A  63     211.510 239.890 267.893  1.00 59.93           C
ATOM   1163  N7  DA  A  63     211.031 241.105 267.968  1.00 59.79           N
ATOM   1164  C5  DA  A  63     212.157 241.906 267.986  1.00 56.37           C
ATOM   1165  C6  DA  A  63     212.327 243.298 268.056  1.00 58.51           C
ATOM   1166  N6  DA  A  63     211.312 244.160 268.125  1.00 63.43           N
ATOM   1167  N1  DA  A  63     213.582 243.775 268.052  1.00 60.03           N
ATOM   1168  C2  DA  A  63     214.595 242.908 267.981  1.00 61.05           C
ATOM   1169  N3  DA  A  63     214.557 241.581 267.910  1.00 60.74           N
ATOM   1170  C4  DA  A  63     213.295 241.141 267.917  1.00 57.31           C
ATOM   1171  P   DA  A  62     215.724 235.402 269.647  1.00 71.14           P
ATOM   1172  OP1 DA  A  62     216.260 234.087 269.249  1.00 73.68           O
ATOM   1173  OP2 DA  A  62     214.639 235.493 270.639  1.00 69.12           O
ATOM   1174  O5' DA  A  62     216.938 236.291 270.153  1.00 60.05           O
ATOM   1175  C5' DA  A  62     217.785 236.898 269.203  1.00 57.28           C
ATOM   1176  C4' DA  A  62     218.531 238.068 269.806  1.00 52.52           C
ATOM   1177  O4' DA  A  62     217.699 239.249 269.789  1.00 53.78           O
ATOM   1178  C3' DA  A  62     218.972 237.882 271.240  1.00 50.47           C
ATOM   1179  O3' DA  A  62     220.215 238.506 271.412  1.00 53.12           O
ATOM   1180  C2' DA  A  62     217.865 238.582 272.026  1.00 55.20           C
ATOM   1181  C1' DA  A  62     217.498 239.726 271.100  1.00 55.35           C
ATOM   1182  N9  DA  A  62     216.106 240.159 271.189  1.00 54.76           N
ATOM   1183  C8  DA  A  62     215.004 239.370 271.197  1.00 55.92           C
ATOM   1184  N7  DA  A  62     213.879 240.035 271.247  1.00 57.29           N
ATOM   1185  C5  DA  A  62     214.273 241.356 271.261  1.00 55.15           C
ATOM   1186  C6  DA  A  62     213.550 242.561 271.305  1.00 61.04           C
ATOM   1187  N6  DA  A  62     212.217 242.617 271.348  1.00 67.96           N
ATOM   1188  N1  DA  A  62     214.246 243.709 271.305  1.00 64.07           N
ATOM   1189  C2  DA  A  62     215.580 243.647 271.259  1.00 63.51           C
ATOM   1190  N3  DA  A  62     216.366 242.576 271.212  1.00 62.45           N
ATOM   1191  C4  DA  A  62     215.641 241.452 271.214  1.00 55.65           C
ATOM   1192  P   DT  A  61     221.069 238.279 272.745  1.00 67.58           P
ATOM   1193  OP1 DT  A  61     222.429 237.888 272.337  1.00 58.12           O
ATOM   1194  OP2 DT  A  61     220.299 237.405 273.653  1.00 63.44           O
ATOM   1195  O5' DT  A  61     221.139 239.740 273.362  1.00 62.88           O
ATOM   1196  C5' DT  A  61     221.247 240.838 272.488  1.00 53.84           C
ATOM   1197  C4' DT  A  61     220.956 242.142 273.196  1.00 52.16           C
ATOM   1198  O4' DT  A  61     219.538 242.429 273.156  1.00 49.04           O
ATOM   1199  C3' DT  A  61     221.343 242.192 274.660  1.00 50.40           C
ATOM   1200  O3' DT  A  61     221.791 243.483 274.944  1.00 52.87           O
ATOM   1201  C2' DT  A  61     220.016 241.907 275.347  1.00 49.62           C
ATOM   1202  C1' DT  A  61     219.086 242.693 274.459  1.00 47.13           C
ATOM   1203  N1  DT  A  61     217.668 242.299 274.538  1.00 48.58           N
ATOM   1204  C2  DT  A  61     216.711 243.272 274.502  1.00 56.92           C
ATOM   1205  O2  DT  A  61     216.971 244.456 274.436  1.00 61.25           O
ATOM   1206  N3  DT  A  61     215.427 242.815 274.553  1.00 61.05           N
ATOM   1207  C4  DT  A  61     215.015 241.504 274.629  1.00 61.26           C
ATOM   1208  O4  DT  A  61     213.831 241.191 274.669  1.00 70.43           O
ATOM   1209  C5  DT  A  61     216.068 240.531 274.655  1.00 54.40           C
ATOM   1210  C7  DT  A  61     215.739 239.073 274.736  1.00 55.94           C
ATOM   1211  C6  DT  A  61     217.332 240.970 274.604  1.00 50.92           C
ATOM   1212  P   DT  A  60     222.671 243.788 276.243  1.00 61.28           P
ATOM   1213  OP1 DT  A  60     224.044 244.068 275.795  1.00 56.45           O
ATOM   1214  OP2 DT  A  60     222.425 242.718 277.228  1.00 69.54           O
ATOM   1215  O5' DT  A  60     222.033 245.141 276.784  1.00 60.30           O
ATOM   1216  C5' DT  A  60     221.513 246.075 275.854  1.00 56.88           C
ATOM   1217  C4' DT  A  60     220.405 246.910 276.467  1.00 54.49           C
ATOM   1218  O4' DT  A  60     219.145 246.199 276.414  1.00 51.03           O
ATOM   1219  C3' DT  A  60     220.601 247.296 277.920  1.00 53.61           C
ATOM   1220  O3' DT  A  60     220.172 248.618 278.082  1.00 56.06           O
ATOM   1221  C2' DT  A  60     219.683 246.318 278.649  1.00 51.71           C
ATOM   1222  C1' DT  A  60     218.533 246.257 277.676  1.00 48.54           C
ATOM   1223  N1  DT  A  60     217.645 245.071 277.802  1.00 48.76           N
ATOM   1224  C2  DT  A  60     216.293 245.256 277.749  1.00 57.59           C
ATOM   1225  O2  DT  A  60     215.778 246.352 277.650  1.00 64.09           O
ATOM   1226  N3  DT  A  60     215.555 244.112 277.833  1.00 59.55           N
ATOM   1227  C4  DT  A  60     216.025 242.828 277.950  1.00 57.22           C
ATOM   1228  O4  DT  A  60     215.279 241.861 278.017  1.00 62.74           O
ATOM   1229  C5  DT  A  60     217.449 242.699 277.986  1.00 53.31           C
ATOM   1230  C7  DT  A  60     218.068 241.342 278.115  1.00 57.20           C
ATOM   1231  C6  DT  A  60     218.186 243.814 277.905  1.00 51.36           C
ATOM   1232  P   DT  A  59     220.777 249.546 279.235  1.00 72.86           P
ATOM   1233  OP1 DT  A  59     221.465 250.672 278.575  1.00 68.44           O
ATOM   1234  OP2 DT  A  59     221.518 248.690 280.179  1.00 68.49           O
ATOM   1235  O5' DT  A  59     219.470 250.112 279.944  1.00 67.29           O
ATOM   1236  C5' DT  A  59     218.437 250.647 279.142  1.00 61.51           C
ATOM   1237  C4' DT  A  59     217.083 250.530 279.816  1.00 62.04           C
ATOM   1238  O4' DT  A  59     216.599 249.168 279.768  1.00 56.39           O
ATOM   1239  C3' DT  A  59     217.034 250.940 281.283  1.00 69.32           C
ATOM   1240  O3' DT  A  59     215.902 251.763 281.464  1.00 73.61           O
ATOM   1241  C2' DT  A  59     216.885 249.596 282.005  1.00 66.12           C
ATOM   1242  C1' DT  A  59     216.030 248.849 281.010  1.00 58.54           C
ATOM   1243  N1  DT  A  59     216.023 247.367 281.139  1.00 54.33           N
ATOM   1244  C2  DT  A  59     214.826 246.705 281.070  1.00 59.23           C
ATOM   1245  O2  DT  A  59     213.759 247.274 280.961  1.00 64.60           O
ATOM   1246  N3  DT  A  59     214.917 245.346 281.149  1.00 59.43           N
ATOM   1247  C4  DT  A  59     216.064 244.599 281.272  1.00 58.62           C
ATOM   1248  O4  DT  A  59     216.045 243.376 281.335  1.00 64.34           O
ATOM   1249  C5  DT  A  59     217.284 245.349 281.322  1.00 56.02           C
ATOM   1250  C7  DT  A  59     218.594 244.636 281.457  1.00 57.50           C
ATOM   1251  C6  DT  A  59     217.208 246.684 281.245  1.00 55.94           C
ATOM   1252  P   DT  A  58     215.678 252.609 282.805  1.00 84.08           P
ATOM   1253  OP1 DT  A  58     215.855 254.032 282.458  1.00 77.47           O
ATOM   1254  OP2 DT  A  58     216.475 252.023 283.901  1.00 84.34           O
ATOM   1255  O5' DT  A  58     214.144 252.332 283.112  1.00 73.21           O
ATOM   1256  C5' DT  A  58     213.598 251.095 282.726  1.00 66.81           C
ATOM   1257  C4' DT  A  58     212.123 251.022 283.024  1.00 70.42           C
ATOM   1258  O4' DT  A  58     211.707 249.641 282.992  1.00 67.20           O
ATOM   1259  C3' DT  A  58     211.730 251.485 284.401  1.00 76.39           C
ATOM   1260  O3' DT  A  58     210.336 251.734 284.421  1.00 77.67           O
ATOM   1261  C2' DT  A  58     212.100 250.266 285.237  1.00 76.38           C
ATOM   1262  C1' DT  A  58     211.708 249.119 284.306  1.00 70.52           C
ATOM   1263  N1  DT  A  58     212.633 247.950 284.340  1.00 65.11           N
ATOM   1264  C2  DT  A  58     212.111 246.688 284.235  1.00 69.77           C
ATOM   1265  O2  DT  A  58     210.919 246.468 284.131  1.00 75.38           O
ATOM   1266  N3  DT  A  58     213.036 245.683 284.260  1.00 66.99           N
ATOM   1267  C4  DT  A  58     214.399 245.810 284.376  1.00 62.49           C
ATOM   1268  O4  DT  A  58     215.148 244.845 284.389  1.00 67.18           O
ATOM   1269  C5  DT  A  58     214.882 247.155 284.479  1.00 59.07           C
ATOM   1270  C7  DT  A  58     216.350 247.408 284.614  1.00 61.23           C
ATOM   1271  C6  DT  A  58     213.988 248.151 284.451  1.00 60.10           C
ATOM   1272  P   DT  A  57     209.608 252.228 285.760  1.00 89.34           P
ATOM   1273  OP1 DT  A  57     208.542 253.164 285.356  1.00 87.07           O
ATOM   1274  OP2 DT  A  57     210.641 252.665 286.720  1.00 91.31           O
ATOM   1275  O5' DT  A  57     208.922 250.899 286.315  1.00 80.44           O
ATOM   1276  C5' DT  A  57     208.242 250.050 285.420  1.00 74.00           C
ATOM   1277  C4' DT  A  57     207.694 248.827 286.126  1.00 76.01           C
ATOM   1278  O4' DT  A  57     208.674 247.759 286.123  1.00 76.05           O
ATOM   1279  C3' DT  A  57     207.304 249.027 287.579  1.00 82.18           C
ATOM   1280  O3' DT  A  57     206.149 248.260 287.826  1.00 85.28           O
ATOM   1281  C2' DT  A  57     208.522 248.473 288.327  1.00 81.66           C
ATOM   1282  C1' DT  A  57     208.874 247.297 287.441  1.00 76.04           C
ATOM   1283  N1  DT  A  57     210.278 246.829 287.540  1.00 69.88           N
ATOM   1284  C2  DT  A  57     210.530 245.487 287.488  1.00 71.11           C
ATOM   1285  O2  DT  A  57     209.652 244.651 287.403  1.00 76.46           O
ATOM   1286  N3  DT  A  57     211.847 245.148 287.552  1.00 70.90           N
ATOM   1287  C4  DT  A  57     212.923 246.002 287.647  1.00 72.04           C
ATOM   1288  O4  DT  A  57     214.078 245.597 287.697  1.00 74.87           O
ATOM   1289  C5  DT  A  57     212.595 247.400 287.685  1.00 71.01           C
ATOM   1290  C7  DT  A  57     213.682 248.423 287.795  1.00 68.94           C
ATOM   1291  C6  DT  A  57     211.300 247.744 287.624  1.00 70.47           C
ATOM   1292  P   DC  A  56     205.271 248.475 289.148  1.00 99.22           P
ATOM   1293  OP1 DC  A  56     203.969 249.031 288.731  1.00 94.20           O
ATOM   1294  OP2 DC  A  56     206.082 249.191 290.155  1.00 98.40           O
ATOM   1295  O5' DC  A  56     205.056 246.984 289.655  1.00 91.25           O
ATOM   1296  C5' DC  A  56     206.016 246.002 289.319  1.00 84.14           C
ATOM   1297  C4' DC  A  56     205.656 244.665 289.919  1.00 84.99           C
ATOM   1298  O4' DC  A  56     206.837 243.842 289.974  1.00 81.08           O
ATOM   1299  C3' DC  A  56     205.187 244.729 291.349  1.00 83.77           C
ATOM   1300  O3' DC  A  56     204.524 243.532 291.676  1.00 86.30           O
ATOM   1301  C2' DC  A  56     206.510 244.851 292.083  1.00 79.67           C
ATOM   1302  C1' DC  A  56     207.392 243.901 291.275  1.00 82.27           C
ATOM   1303  N1  DC  A  56     208.800 244.349 291.155  1.00 77.85           N
ATOM   1304  C2  DC  A  56     209.820 243.401 291.085  1.00 80.29           C
ATOM   1305  O2  DC  A  56     209.527 242.202 291.129  1.00 85.04           O
ATOM   1306  N3  DC  A  56     211.099 243.823 290.971  1.00 78.79           N
ATOM   1307  C4  DC  A  56     211.366 245.126 290.926  1.00 76.10           C
ATOM   1308  N4  DC  A  56     212.642 245.500 290.810  1.00 75.99           N
ATOM   1309  C5  DC  A  56     210.340 246.104 290.995  1.00 75.09           C
ATOM   1310  C6  DC  A  56     209.084 245.675 291.108  1.00 74.84           C
ATOM   1311  P   DA  A  55     203.706 243.408 293.047  1.00 93.58           P
ATOM   1312  OP1 DA  A  55     202.357 242.914 292.708  1.00 93.14           O
ATOM   1313  OP2 DA  A  55     203.857 244.676 293.791  1.00 89.41           O
ATOM   1314  O5' DA  A  55     204.484 242.261 293.835  1.00 96.12           O
ATOM   1315  C5' DA  A  55     204.671 241.000 293.216  1.00 91.61           C
ATOM   1316  C4' DA  A  55     205.780 240.210 293.888  1.00 88.30           C
ATOM   1317  O4' DA  A  55     207.065 240.837 293.642  1.00 83.24           O
ATOM   1318  C3' DA  A  55     205.667 240.072 295.399  1.00 82.77           C
ATOM   1319  O3' DA  A  55     206.118 238.795 295.760  1.00 87.06           O
ATOM   1320  C2' DA  A  55     206.619 241.152 295.902  1.00 79.45           C
ATOM   1321  C1' DA  A  55     207.723 241.057 294.867  1.00 77.82           C
ATOM   1322  N9  DA  A  55     208.520 242.265 294.729  1.00 73.18           N
ATOM   1323  C8  DA  A  55     208.066 243.545 294.708  1.00 76.45           C
ATOM   1324  N7  DA  A  55     209.011 244.437 294.545  1.00 78.21           N
ATOM   1325  C5  DA  A  55     210.165 243.683 294.451  1.00 73.40           C
ATOM   1326  C6  DA  A  55     211.514 244.035 294.272  1.00 71.96           C
ATOM   1327  N6  DA  A  55     211.937 245.295 294.150  1.00 75.01           N
ATOM   1328  N1  DA  A  55     212.415 243.041 294.217  1.00 73.59           N
ATOM   1329  C2  DA  A  55     211.988 241.782 294.335  1.00 75.55           C
ATOM   1330  N3  DA  A  55     210.748 241.330 294.506  1.00 77.20           N
ATOM   1331  C4  DA  A  55     209.877 242.343 294.556  1.00 73.70           C
ATOM   1332  P   DT  A  54     205.423 237.987 296.956  1.00101.25           P
ATOM   1333  OP1 DT  A  54     204.646 236.883 296.358  1.00 99.72           O
ATOM   1334  OP2 DT  A  54     204.768 238.972 297.841  1.00 94.69           O
ATOM   1335  O5' DT  A  54     206.668 237.361 297.723  1.00 99.63           O
ATOM   1336  C5' DT  A  54     207.907 237.224 297.040  1.00 93.43           C
ATOM   1337  C4' DT  A  54     209.068 237.492 297.973  1.00 85.15           C
ATOM   1338  O4' DT  A  54     209.733 238.733 297.604  1.00 76.01           O
ATOM   1339  C3' DT  A  54     208.686 237.650 299.447  1.00 80.11           C
ATOM   1340  O3' DT  A  54     209.624 236.969 300.243  1.00 82.84           O
ATOM   1341  C2' DT  A  54     208.802 239.155 299.651  1.00 75.06           C
ATOM   1342  C1' DT  A  54     210.011 239.422 298.788  1.00 71.64           C
ATOM   1343  N1  DT  A  54     210.263 240.852 298.503  1.00 67.63           N
ATOM   1344  C2  DT  A  54     211.543 241.255 298.227  1.00 75.31           C
ATOM   1345  O2  DT  A  54     212.487 240.489 298.180  1.00 82.98           O
ATOM   1346  N3  DT  A  54     211.684 242.592 297.994  1.00 74.47           N
ATOM   1347  C4  DT  A  54     210.692 243.546 298.021  1.00 72.00           C
ATOM   1348  O4  DT  A  54     210.918 244.729 297.799  1.00 76.58           O
ATOM   1349  C5  DT  A  54     209.375 243.057 298.329  1.00 67.35           C
ATOM   1350  C7  DT  A  54     208.217 244.004 298.384  1.00 67.67           C
ATOM   1351  C6  DT  A  54     209.227 241.748 298.558  1.00 65.86           C
ATOM   1352  P   DA  A  53     209.173 235.750 301.180  1.00 92.81           P
ATOM   1353  OP1 DA  A  53     208.589 234.708 300.312  1.00 90.89           O
ATOM   1354  OP2 DA  A  53     208.388 236.308 302.300  1.00 87.52           O
ATOM   1355  O5' DA  A  53     210.551 235.204 301.762  1.00 85.20           O
ATOM   1356  C5' DA  A  53     211.572 234.792 300.872  1.00 77.67           C
ATOM   1357  C4' DA  A  53     212.847 235.589 301.088  1.00 72.21           C
ATOM   1358  O4' DA  A  53     212.615 236.986 300.791  1.00 68.41           O
ATOM   1359  C3' DA  A  53     213.411 235.558 302.504  1.00 70.83           C
ATOM   1360  O3' DA  A  53     214.814 235.504 302.432  1.00 68.95           O
ATOM   1361  C2' DA  A  53     212.942 236.892 303.074  1.00 64.93           C
ATOM   1362  C1' DA  A  53     213.096 237.766 301.854  1.00 65.63           C
ATOM   1363  N9  DA  A  53     212.328 238.995 301.892  1.00 67.63           N
ATOM   1364  C8  DA  A  53     211.006 239.128 302.172  1.00 72.31           C
ATOM   1365  N7  DA  A  53     210.577 240.364 302.107  1.00 72.52           N
ATOM   1366  C5  DA  A  53     211.700 241.083 301.751  1.00 69.03           C
ATOM   1367  C6  DA  A  53     211.912 242.450 301.523  1.00 73.02           C
ATOM   1368  N6  DA  A  53     210.949 243.370 301.622  1.00 76.42           N
ATOM   1369  N1  DA  A  53     213.153 242.839 301.186  1.00 75.72           N
ATOM   1370  C2  DA  A  53     214.109 241.917 301.085  1.00 74.36           C
ATOM   1371  N3  DA  A  53     214.028 240.607 301.276  1.00 74.22           N
ATOM   1372  C4  DA  A  53     212.782 240.253 301.608  1.00 69.67           C
ATOM   1373  P   DA  A  52     215.674 234.943 303.660  1.00 73.71           P
ATOM   1374  OP1 DA  A  52     216.308 233.695 303.200  1.00 68.79           O
ATOM   1375  OP2 DA  A  52     214.829 234.945 304.869  1.00 81.09           O
ATOM   1376  O5' DA  A  52     216.814 236.037 303.840  1.00 68.79           O
ATOM   1377  C5' DA  A  52     217.754 236.227 302.813  1.00 65.05           C
ATOM   1378  C4' DA  A  52     218.367 237.610 302.880  1.00 61.76           C
ATOM   1379  O4' DA  A  52     217.329 238.612 302.773  1.00 64.17           O
ATOM   1380  C3' DA  A  52     219.123 237.933 304.161  1.00 59.02           C
ATOM   1381  O3' DA  A  52     220.242 238.722 303.830  1.00 58.39           O
ATOM   1382  C2' DA  A  52     218.094 238.736 304.952  1.00 62.91           C
ATOM   1383  C1' DA  A  52     217.462 239.527 303.830  1.00 64.38           C
ATOM   1384  N9  DA  A  52     216.144 240.072 304.117  1.00 63.84           N
ATOM   1385  C8  DA  A  52     215.027 239.381 304.471  1.00 69.69           C
ATOM   1386  N7  DA  A  52     213.970 240.135 304.627  1.00 72.13           N
ATOM   1387  C5  DA  A  52     214.425 241.408 304.343  1.00 67.17           C
ATOM   1388  C6  DA  A  52     213.788 242.657 304.327  1.00 71.48           C
ATOM   1389  N6  DA  A  52     212.496 242.825 304.621  1.00 74.99           N
ATOM   1390  N1  DA  A  52     214.526 243.733 303.999  1.00 74.55           N
ATOM   1391  C2  DA  A  52     215.815 243.556 303.704  1.00 73.47           C
ATOM   1392  N3  DA  A  52     216.522 242.430 303.685  1.00 71.34           N
ATOM   1393  C4  DA  A  52     215.757 241.383 304.015  1.00 65.27           C
ATOM   1394  P   DC  A  51     221.529 238.758 304.780  1.00 66.03           P
ATOM   1395  OP1 DC  A  51     222.718 238.640 303.918  1.00 63.46           O
ATOM   1396  OP2 DC  A  51     221.308 237.797 305.878  1.00 72.50           O
ATOM   1397  O5' DC  A  51     221.509 240.230 305.385  1.00 64.80           O
ATOM   1398  C5' DC  A  51     221.714 241.337 304.530  1.00 66.47           C
ATOM   1399  C4' DC  A  51     221.192 242.614 305.158  1.00 61.70           C
ATOM   1400  O4' DC  A  51     219.756 242.572 305.223  1.00 54.35           O
ATOM   1401  C3' DC  A  51     221.664 242.870 306.585  1.00 62.10           C
ATOM   1402  O3' DC  A  51     222.489 244.001 306.617  1.00 62.06           O
ATOM   1403  C2' DC  A  51     220.375 243.093 307.381  1.00 62.61           C
ATOM   1404  C1' DC  A  51     219.355 243.362 306.293  1.00 57.18           C
ATOM   1405  N1  DC  A  51     217.986 242.979 306.662  1.00 63.60           N
ATOM   1406  C2  DC  A  51     217.010 243.957 306.767  1.00 73.19           C
ATOM   1407  O2  DC  A  51     217.315 245.132 306.551  1.00 75.60           O
ATOM   1408  N3  DC  A  51     215.752 243.598 307.105  1.00 76.65           N
ATOM   1409  C4  DC  A  51     215.464 242.323 307.333  1.00 71.48           C
ATOM   1410  N4  DC  A  51     214.206 242.016 307.664  1.00 77.83           N
ATOM   1411  C5  DC  A  51     216.450 241.307 307.233  1.00 67.66           C
ATOM   1412  C6  DC  A  51     217.687 241.678 306.899  1.00 66.37           C
ATOM   1413  P   DA  A  50     223.277 244.383 307.958  1.00 68.40           P
ATOM   1414  OP1 DA  A  50     224.624 244.835 307.567  1.00 73.26           O
ATOM   1415  OP2 DA  A  50     223.122 243.283 308.926  1.00 66.21           O
ATOM   1416  O5' DA  A  50     222.473 245.633 308.512  1.00 70.53           O
ATOM   1417  C5' DA  A  50     222.296 246.761 307.685  1.00 70.33           C
ATOM   1418  C4' DA  A  50     221.499 247.837 308.389  1.00 69.07           C
ATOM   1419  O4' DA  A  50     220.112 247.444 308.465  1.00 66.44           O
ATOM   1420  C3' DA  A  50     221.931 248.135 309.812  1.00 69.99           C
ATOM   1421  O3' DA  A  50     221.799 249.510 310.051  1.00 77.28           O
ATOM   1422  C2' DA  A  50     220.941 247.325 310.639  1.00 69.46           C
ATOM   1423  C1' DA  A  50     219.684 247.451 309.804  1.00 66.54           C
ATOM   1424  N9  DA  A  50     218.755 246.351 309.964  1.00 66.43           N
ATOM   1425  C8  DA  A  50     219.008 245.036 309.745  1.00 70.42           C
ATOM   1426  N7  DA  A  50     217.976 244.261 309.944  1.00 72.45           N
ATOM   1427  C5  DA  A  50     216.975 245.132 310.312  1.00 69.45           C
ATOM   1428  C6  DA  A  50     215.633 244.932 310.654  1.00 78.60           C
ATOM   1429  N6  DA  A  50     215.054 243.726 310.683  1.00 82.93           N
ATOM   1430  N1  DA  A  50     214.903 246.012 310.969  1.00 82.10           N
ATOM   1431  C2  DA  A  50     215.486 247.211 310.941  1.00 77.93           C
ATOM   1432  N3  DA  A  50     216.739 247.522 310.630  1.00 76.22           N
ATOM   1433  C4  DA  A  50     217.436 246.425 310.323  1.00 68.44           C
ATOM   1434  P   DC  A  49     222.635 250.217 311.219  1.00 98.25           P
ATOM   1435  OP1 DC  A  49     223.595 251.143 310.583  1.00 89.31           O
ATOM   1436  OP2 DC  A  49     223.132 249.167 312.132  1.00 96.65           O
ATOM   1437  O5' DC  A  49     221.526 251.061 311.994  1.00 97.17           O
ATOM   1438  C5' DC  A  49     220.146 250.822 311.728  1.00 91.00           C
ATOM   1439  C4' DC  A  49     219.359 250.755 313.020  1.00 86.36           C
ATOM   1440  O4' DC  A  49     218.427 249.642 312.966  1.00 77.10           O
ATOM   1441  C3' DC  A  49     220.213 250.536 314.264  1.00 87.54           C
ATOM   1442  O3' DC  A  49     219.876 251.476 315.263  1.00 96.19           O
ATOM   1443  C2' DC  A  49     219.870 249.117 314.692  1.00 82.29           C
ATOM   1444  C1' DC  A  49     218.453 248.968 314.191  1.00 74.89           C
ATOM   1445  N1  DC  A  49     218.083 247.559 313.970  1.00 74.77           N
ATOM   1446  C2  DC  A  49     216.795 247.123 314.271  1.00 83.44           C
ATOM   1447  O2  DC  A  49     215.971 247.935 314.700  1.00 90.48           O
ATOM   1448  N3  DC  A  49     216.483 245.819 314.073  1.00 84.33           N
ATOM   1449  C4  DC  A  49     217.402 244.978 313.610  1.00 78.15           C
ATOM   1450  N4  DC  A  49     217.050 243.704 313.429  1.00 76.01           N
ATOM   1451  C5  DC  A  49     218.721 245.405 313.308  1.00 76.26           C
ATOM   1452  C6  DC  A  49     219.015 246.689 313.506  1.00 77.52           C
ATOM   1453  P   DT  A  48     220.791 251.622 316.575  1.00104.44           P
ATOM   1454  OP1 DT  A  48     221.167 253.044 316.690  1.00102.46           O
ATOM   1455  OP2 DT  A  48     221.842 250.587 316.545  1.00 99.20           O
ATOM   1456  O5' DT  A  48     219.799 251.255 317.765  1.00 92.84           O
ATOM   1457  C5' DT  A  48     218.648 252.043 317.976  1.00 89.09           C
ATOM   1458  C4' DT  A  48     217.611 251.280 318.770  1.00 87.82           C
ATOM   1459  O4' DT  A  48     217.110 250.189 317.983  1.00 83.79           O
ATOM   1460  C3' DT  A  48     218.128 250.621 320.025  1.00 94.27           C
ATOM   1461  O3' DT  A  48     218.134 251.556 321.094  1.00104.64           O
ATOM   1462  C2' DT  A  48     217.097 249.519 320.257  1.00 93.23           C
ATOM   1463  C1' DT  A  48     216.585 249.209 318.848  1.00 85.46           C
ATOM   1464  N1  DT  A  48     216.991 247.881 318.351  1.00 83.39           N
ATOM   1465  C2  DT  A  48     216.091 246.851 318.382  1.00 85.74           C
ATOM   1466  O2  DT  A  48     214.959 246.967 318.807  1.00 90.98           O
ATOM   1467  N3  DT  A  48     216.564 245.670 317.891  1.00 85.77           N
ATOM   1468  C4  DT  A  48     217.821 245.422 317.384  1.00 86.45           C
ATOM   1469  O4  DT  A  48     218.156 244.322 316.966  1.00 91.25           O
ATOM   1470  C5  DT  A  48     218.714 246.544 317.382  1.00 86.17           C
ATOM   1471  C7  DT  A  48     220.108 246.390 316.857  1.00 87.80           C
ATOM   1472  C6  DT  A  48     218.262 247.706 317.858  1.00 85.97           C
ATOM   1473  P   DC  A  47     219.247 251.461 322.247  1.00121.52           P
ATOM   1474  OP1 DC  A  47     219.104 252.651 323.109  1.00113.26           O
ATOM   1475  OP2 DC  A  47     220.543 251.148 321.612  1.00116.66           O
ATOM   1476  O5' DC  A  47     218.807 250.190 323.100  1.00107.92           O
ATOM   1477  C5' DC  A  47     218.060 250.369 324.282  1.00101.36           C
ATOM   1478  C4' DC  A  47     217.043 249.259 324.447  1.00 96.49           C
ATOM   1479  O4' DC  A  47     216.733 248.692 323.157  1.00 91.67           O
ATOM   1480  C3' DC  A  47     217.506 248.071 325.253  1.00 95.16           C
ATOM   1481  O3' DC  A  47     217.419 248.352 326.648  1.00101.66           O
ATOM   1482  C2' DC  A  47     216.479 247.031 324.821  1.00 94.14           C
ATOM   1483  C1' DC  A  47     216.317 247.349 323.328  1.00 92.40           C
ATOM   1484  N1  DC  A  47     217.147 246.468 322.467  1.00 89.37           N
ATOM   1485  C2  DC  A  47     216.666 245.205 322.100  1.00 92.29           C
ATOM   1486  O2  DC  A  47     215.541 244.853 322.473  1.00 96.02           O
ATOM   1487  N3  DC  A  47     217.444 244.403 321.338  1.00 88.85           N
ATOM   1488  C4  DC  A  47     218.650 244.817 320.957  1.00 88.85           C
ATOM   1489  N4  DC  A  47     219.386 243.993 320.205  1.00 90.34           N
ATOM   1490  C5  DC  A  47     219.155 246.095 321.325  1.00 87.13           C
ATOM   1491  C6  DC  A  47     218.381 246.874 322.079  1.00 86.70           C
ATOM   1492  P   DT  A  46     218.738 248.723 327.489  1.00104.65           P
ATOM   1493  OP1 DT  A  46     218.463 249.988 328.194  1.00103.26           O
ATOM   1494  OP2 DT  A  46     219.873 248.680 326.554  1.00105.74           O
ATOM   1495  O5' DT  A  46     218.912 247.506 328.527  1.00 93.68           O
ATOM   1496  C5' DT  A  46     219.068 246.166 328.032  1.00 96.90           C
ATOM   1497  C4' DT  A  46     219.344 245.166 329.149  1.00 99.59           C
ATOM   1498  O4' DT  A  46     219.723 243.884 328.596  1.00100.64           O
ATOM   1499  C3' DT  A  46     220.520 245.474 330.022  1.00105.21           C
ATOM   1500  O3' DT  A  46     220.432 244.605 331.148  1.00108.42           O
ATOM   1501  C2' DT  A  46     221.692 245.097 329.088  1.00102.27           C
ATOM   1502  C1' DT  A  46     221.117 243.907 328.302  1.00100.62           C
ATOM   1503  N1  DT  A  46     221.195 244.032 326.836  1.00 95.00           N
ATOM   1504  C2  DT  A  46     220.850 242.946 326.081  1.00 94.26           C
ATOM   1505  O2  DT  A  46     220.571 241.867 326.563  1.00 94.55           O
ATOM   1506  N3  DT  A  46     220.889 243.142 324.741  1.00 92.91           N
ATOM   1507  C4  DT  A  46     221.177 244.323 324.088  1.00 91.53           C
ATOM   1508  O4  DT  A  46     221.170 244.408 322.871  1.00 94.17           O
ATOM   1509  C5  DT  A  46     221.509 245.440 324.940  1.00 89.33           C
ATOM   1510  C7  DT  A  46     221.854 246.771 324.344  1.00 88.59           C
ATOM   1511  C6  DT  A  46     221.500 245.243 326.257  1.00 90.66           C
ATOM   1512  P   DA  A  45     221.146 244.905 332.555  1.00 20.00           P
ATOM   1513  OP1 DA  A  45     220.198 244.629 333.699  1.00 20.00           O
ATOM   1514  OP2 DA  A  45     221.875 246.234 332.668  1.00 20.00           O
ATOM   1515  O5' DA  A  45     222.269 243.752 332.604  1.00 20.00           O
ATOM   1516  C5' DA  A  45     221.893 242.394 332.274  1.00 20.00           C
ATOM   1517  C4' DA  A  45     223.105 241.646 331.778  1.00 20.00           C
ATOM   1518  O4' DA  A  45     223.211 241.821 330.349  1.00 20.00           O
ATOM   1519  C3' DA  A  45     224.445 242.095 332.372  1.00 20.00           C
ATOM   1520  O3' DA  A  45     225.286 240.987 332.693  1.00 20.00           O
ATOM   1521  C2' DA  A  45     225.058 242.886 331.226  1.00 20.00           C
ATOM   1522  C1' DA  A  45     224.579 242.061 330.050  1.00 20.00           C
ATOM   1523  N9  DA  A  45     224.680 242.729 328.759  1.00 20.00           N
ATOM   1524  C8  DA  A  45     224.770 244.075 328.516  1.00 20.00           C
ATOM   1525  N7  DA  A  45     224.865 244.364 327.245  1.00 20.00           N
ATOM   1526  C5  DA  A  45     224.856 243.133 326.611  1.00 20.00           C
ATOM   1527  C6  DA  A  45     224.936 242.769 325.256  1.00 20.00           C
ATOM   1528  N6  DA  A  45     225.040 243.650 324.267  1.00 20.00           N
ATOM   1529  N1  DA  A  45     224.899 241.450 324.961  1.00 20.00           N
ATOM   1530  C2  DA  A  45     224.791 240.574 325.967  1.00 20.00           C
ATOM   1531  N3  DA  A  45     224.713 240.800 327.275  1.00 20.00           N
ATOM   1532  C4  DA  A  45     224.746 242.115 327.534  1.00 20.00           C
ATOM   1533  P   DT  A  44     225.132 240.143 334.057  1.00104.74           P
ATOM   1534  OP1 DT  A  44     223.716 239.730 334.118  1.00 96.07           O
ATOM   1535  OP2 DT  A  44     225.732 240.910 335.169  1.00104.51           O
ATOM   1536  O5' DT  A  44     225.996 238.827 333.837  1.00 88.54           O
ATOM   1537  C5' DT  A  44     225.633 237.928 332.817  1.00 85.36           C
ATOM   1538  C4' DT  A  44     226.745 237.777 331.797  1.00 83.56           C
ATOM   1539  O4' DT  A  44     226.649 238.796 330.799  1.00 83.79           O
ATOM   1540  C3' DT  A  44     228.162 237.893 332.345  1.00 80.56           C
ATOM   1541  O3' DT  A  44     228.694 236.584 332.516  1.00 83.29           O
ATOM   1542  C2' DT  A  44     228.917 238.717 331.269  1.00 81.77           C
ATOM   1543  C1' DT  A  44     227.887 238.852 330.155  1.00 78.48           C
ATOM   1544  N1  DT  A  44     227.939 240.118 329.373  1.00 75.08           N
ATOM   1545  C2  DT  A  44     227.790 240.056 328.014  1.00 80.33           C
ATOM   1546  O2  DT  A  44     227.661 239.009 327.407  1.00 84.53           O
ATOM   1547  N3  DT  A  44     227.821 241.261 327.374  1.00 85.93           N
ATOM   1548  C4  DT  A  44     227.959 242.503 327.952  1.00 86.15           C
ATOM   1549  O4  DT  A  44     227.971 243.534 327.290  1.00 89.44           O
ATOM   1550  C5  DT  A  44     228.100 242.503 329.384  1.00 81.91           C
ATOM   1551  C7  DT  A  44     228.264 243.800 330.118  1.00 82.25           C
ATOM   1552  C6  DT  A  44     228.083 241.322 330.021  1.00 78.78           C
ATOM   1553  P   DT  A  43     230.275 236.315 332.555  1.00 90.81           P
ATOM   1554  OP1 DT  A  43     230.454 235.004 333.206  1.00 83.59           O
ATOM   1555  OP2 DT  A  43     230.978 237.501 333.091  1.00 91.89           O
ATOM   1556  O5' DT  A  43     230.655 236.127 331.022  1.00 86.83           O
ATOM   1557  C5' DT  A  43     229.974 235.155 330.248  1.00 80.49           C
ATOM   1558  C4' DT  A  43     230.518 235.110 328.837  1.00 73.75           C
ATOM   1559  O4' DT  A  43     230.366 236.407 328.218  1.00 69.44           O
ATOM   1560  C3' DT  A  43     231.996 234.775 328.730  1.00 76.01           C
ATOM   1561  O3' DT  A  43     232.208 234.005 327.574  1.00 78.07           O
ATOM   1562  C2' DT  A  43     232.642 236.153 328.614  1.00 72.96           C
ATOM   1563  C1' DT  A  43     231.618 236.866 327.763  1.00 69.04           C
ATOM   1564  N1  DT  A  43     231.632 238.336 327.877  1.00 64.85           N
ATOM   1565  C2  DT  A  43     231.529 239.079 326.740  1.00 71.29           C
ATOM   1566  O2  DT  A  43     231.458 238.583 325.632  1.00 75.60           O
ATOM   1567  N3  DT  A  43     231.525 240.426 326.930  1.00 73.69           N
ATOM   1568  C4  DT  A  43     231.602 241.097 328.129  1.00 76.95           C
ATOM   1569  O4  DT  A  43     231.591 242.323 328.193  1.00 80.92           O
ATOM   1570  C5  DT  A  43     231.698 240.257 329.294  1.00 75.21           C
ATOM   1571  C7  DT  A  43     231.789 240.870 330.660  1.00 77.14           C
ATOM   1572  C6  DT  A  43     231.705 238.928 329.113  1.00 68.62           C
ATOM   1573  P   DT  A  42     233.532 233.115 327.425  1.00 81.78           P
ATOM   1574  OP1 DT  A  42     233.120 231.701 327.334  1.00 78.95           O
ATOM   1575  OP2 DT  A  42     234.491 233.558 328.457  1.00 78.32           O
ATOM   1576  O5' DT  A  42     234.108 233.555 326.010  1.00 72.49           O
ATOM   1577  C5' DT  A  42     233.220 233.786 324.946  1.00 65.93           C
ATOM   1578  C4' DT  A  42     233.825 234.744 323.950  1.00 64.40           C
ATOM   1579  O4' DT  A  42     233.719 236.096 324.437  1.00 58.31           O
ATOM   1580  C3' DT  A  42     235.302 234.510 323.654  1.00 69.34           C
ATOM   1581  O3' DT  A  42     235.460 234.360 322.264  1.00 69.92           O
ATOM   1582  C2' DT  A  42     235.994 235.775 324.191  1.00 68.41           C
ATOM   1583  C1' DT  A  42     234.882 236.792 324.091  1.00 66.51           C
ATOM   1584  N1  DT  A  42     235.008 237.953 325.006  1.00 67.92           N
ATOM   1585  C2  DT  A  42     234.959 239.214 324.480  1.00 75.45           C
ATOM   1586  O2  DT  A  42     234.848 239.434 323.287  1.00 77.83           O
ATOM   1587  N3  DT  A  42     235.054 240.220 325.396  1.00 75.95           N
ATOM   1588  C4  DT  A  42     235.181 240.093 326.762  1.00 69.62           C
ATOM   1589  O4  DT  A  42     235.257 241.062 327.502  1.00 71.99           O
ATOM   1590  C5  DT  A  42     235.216 238.745 327.251  1.00 65.82           C
ATOM   1591  C7  DT  A  42     235.350 238.484 328.719  1.00 68.60           C
ATOM   1592  C6  DT  A  42     235.122 237.748 326.361  1.00 66.55           C
ATOM   1593  P   DA  A  41     236.903 234.140 321.612  1.00 72.77           P
ATOM   1594  OP1 DA  A  41     236.723 233.175 320.514  1.00 73.98           O
ATOM   1595  OP2 DA  A  41     237.893 233.868 322.670  1.00 75.91           O
ATOM   1596  O5' DA  A  41     237.219 235.556 320.968  1.00 69.37           O
ATOM   1597  C5' DA  A  41     236.250 236.157 320.153  1.00 66.42           C
ATOM   1598  C4' DA  A  41     236.670 237.544 319.721  1.00 68.95           C
ATOM   1599  O4' DA  A  41     236.623 238.455 320.847  1.00 75.11           O
ATOM   1600  C3' DA  A  41     238.072 237.663 319.159  1.00 69.91           C
ATOM   1601  O3' DA  A  41     238.052 238.667 318.186  1.00 73.98           O
ATOM   1602  C2' DA  A  41     238.868 238.103 320.383  1.00 75.44           C
ATOM   1603  C1' DA  A  41     237.880 239.075 320.998  1.00 75.21           C
ATOM   1604  N9  DA  A  41     238.070 239.352 322.417  1.00 70.88           N
ATOM   1605  C8  DA  A  41     238.151 238.448 323.431  1.00 73.07           C
ATOM   1606  N7  DA  A  41     238.280 238.994 324.615  1.00 74.11           N
ATOM   1607  C5  DA  A  41     238.262 240.350 324.361  1.00 76.33           C
ATOM   1608  C6  DA  A  41     238.356 241.475 325.204  1.00 81.83           C
ATOM   1609  N6  DA  A  41     238.496 241.393 326.533  1.00 81.57           N
ATOM   1610  N1  DA  A  41     238.299 242.694 324.630  1.00 85.58           N
ATOM   1611  C2  DA  A  41     238.167 242.772 323.300  1.00 84.49           C
ATOM   1612  N3  DA  A  41     238.061 241.784 322.409  1.00 81.53           N
ATOM   1613  C4  DA  A  41     238.118 240.589 323.013  1.00 74.68           C
ATOM   1614  P   DT  A  40     239.069 238.655 316.953  1.00 88.47           P
ATOM   1615  OP1 DT  A  40     238.265 238.548 315.723  1.00 79.69           O
ATOM   1616  OP2 DT  A  40     240.159 237.700 317.234  1.00 80.42           O
ATOM   1617  O5' DT  A  40     239.672 240.120 316.978  1.00 88.80           O
ATOM   1618  C5' DT  A  40     238.889 241.197 317.470  1.00 82.30           C
ATOM   1619  C4' DT  A  40     239.791 242.326 317.897  1.00 74.82           C
ATOM   1620  O4' DT  A  40     239.822 242.401 319.349  1.00 73.20           O
ATOM   1621  C3' DT  A  40     241.241 242.138 317.469  1.00 73.47           C
ATOM   1622  O3' DT  A  40     241.837 243.390 317.230  1.00 76.73           O
ATOM   1623  C2' DT  A  40     241.834 241.484 318.707  1.00 73.69           C
ATOM   1624  C1' DT  A  40     241.161 242.332 319.761  1.00 72.69           C
ATOM   1625  N1  DT  A  40     241.244 241.801 321.145  1.00 72.06           N
ATOM   1626  C2  DT  A  40     241.292 242.691 322.182  1.00 77.68           C
ATOM   1627  O2  DT  A  40     241.251 243.895 322.024  1.00 81.10           O
ATOM   1628  N3  DT  A  40     241.375 242.127 323.420  1.00 81.31           N
ATOM   1629  C4  DT  A  40     241.426 240.784 323.719  1.00 80.75           C
ATOM   1630  O4  DT  A  40     241.502 240.372 324.872  1.00 88.85           O
ATOM   1631  C5  DT  A  40     241.383 239.900 322.584  1.00 71.27           C
ATOM   1632  C7  DT  A  40     241.435 238.419 322.788  1.00 73.95           C
ATOM   1633  C6  DT  A  40     241.299 240.446 321.364  1.00 70.08           C
ATOM   1634  P   DA  A  39     241.499 244.243 315.912  1.00 86.34           P
ATOM   1635  OP1 DA  A  39     240.367 243.639 315.183  1.00 77.82           O
ATOM   1636  OP2 DA  A  39     242.774 244.439 315.190  1.00 85.15           O
ATOM   1637  O5' DA  A  39     241.039 245.654 316.509  1.00 90.14           O
ATOM   1638  C5' DA  A  39     241.633 246.854 316.037  1.00 87.19           C
ATOM   1639  C4' DA  A  39     242.565 247.489 317.071  1.00 80.76           C
ATOM   1640  O4' DA  A  39     242.618 246.704 318.287  1.00 75.47           O
ATOM   1641  C3' DA  A  39     244.009 247.646 316.614  1.00 79.07           C
ATOM   1642  O3' DA  A  39     244.450 248.931 316.899  1.00 75.83           O
ATOM   1643  C2' DA  A  39     244.760 246.606 317.439  1.00 73.66           C
ATOM   1644  C1' DA  A  39     243.956 246.618 318.716  1.00 69.22           C
ATOM   1645  N9  DA  A  39     244.095 245.407 319.502  1.00 69.39           N
ATOM   1646  C8  DA  A  39     244.008 244.134 319.048  1.00 75.74           C
ATOM   1647  N7  DA  A  39     244.154 243.229 319.981  1.00 74.37           N
ATOM   1648  C5  DA  A  39     244.337 243.962 321.130  1.00 68.30           C
ATOM   1649  C6  DA  A  39     244.545 243.583 322.460  1.00 70.78           C
ATOM   1650  N6  DA  A  39     244.602 242.309 322.858  1.00 76.83           N
ATOM   1651  N1  DA  A  39     244.696 244.558 323.369  1.00 73.05           N
ATOM   1652  C2  DA  A  39     244.639 245.831 322.964  1.00 74.95           C
ATOM   1653  N3  DA  A  39     244.447 246.310 321.736  1.00 75.40           N
ATOM   1654  C4  DA  A  39     244.300 245.310 320.858  1.00 69.60           C
ATOM   1655  P   DA  A  38     245.264 249.746 315.791  1.00 84.82           P
ATOM   1656  OP1 DA  A  38     244.412 250.873 315.374  1.00 80.80           O
ATOM   1657  OP2 DA  A  38     245.763 248.786 314.784  1.00 87.59           O
ATOM   1658  O5' DA  A  38     246.521 250.294 316.594  1.00 81.21           O
ATOM   1659  C5' DA  A  38     246.319 251.013 317.779  1.00 77.98           C
ATOM   1660  C4' DA  A  38     247.351 250.637 318.818  1.00 72.60           C
ATOM   1661  O4' DA  A  38     246.910 249.483 319.530  1.00 70.79           O
ATOM   1662  C3' DA  A  38     248.694 250.231 318.262  1.00 69.08           C
ATOM   1663  O3' DA  A  38     249.505 251.377 318.085  1.00 76.94           O
ATOM   1664  C2' DA  A  38     249.252 249.310 319.356  1.00 68.73           C
ATOM   1665  C1' DA  A  38     248.021 248.911 320.166  1.00 64.98           C
ATOM   1666  N9  DA  A  38     247.820 247.476 320.242  1.00 61.89           N
ATOM   1667  C8  DA  A  38     247.477 246.646 319.224  1.00 70.41           C
ATOM   1668  N7  DA  A  38     247.357 245.394 319.582  1.00 74.76           N
ATOM   1669  C5  DA  A  38     247.648 245.409 320.931  1.00 69.30           C
ATOM   1670  C6  DA  A  38     247.694 244.394 321.897  1.00 73.31           C
ATOM   1671  N6  DA  A  38     247.438 243.107 321.630  1.00 73.37           N
ATOM   1672  N1  DA  A  38     248.015 244.748 323.150  1.00 75.78           N
ATOM   1673  C2  DA  A  38     248.268 246.032 323.412  1.00 75.01           C
ATOM   1674  N3  DA  A  38     248.253 247.072 322.586  1.00 68.31           N
ATOM   1675  C4  DA  A  38     247.933 246.686 321.350  1.00 61.77           C
ATOM   1676  P   DA  A  37     250.491 251.491 316.822  1.00 82.95           P
ATOM   1677  OP1 DA  A  37     250.184 252.765 316.143  1.00 77.92           O
ATOM   1678  OP2 DA  A  37     250.435 250.215 316.075  1.00 86.80           O
ATOM   1679  O5' DA  A  37     251.941 251.573 317.483  1.00 79.94           O
ATOM   1680  C5' DA  A  37     252.180 250.912 318.708  1.00 79.77           C
ATOM   1681  C4' DA  A  37     253.657 250.725 318.961  1.00 84.80           C
ATOM   1682  O4' DA  A  37     253.878 249.394 319.470  1.00 86.31           O
ATOM   1683  C3' DA  A  37     254.530 250.797 317.737  1.00 94.05           C
ATOM   1684  O3' DA  A  37     255.877 250.997 318.143  1.00101.80           O
ATOM   1685  C2' DA  A  37     254.330 249.408 317.149  1.00 89.20           C
ATOM   1686  C1' DA  A  37     254.269 248.545 318.413  1.00 87.01           C
ATOM   1687  N9  DA  A  37     253.308 247.458 318.334  1.00 79.42           N
ATOM   1688  C8  DA  A  37     252.151 247.440 317.624  1.00 77.82           C
ATOM   1689  N7  DA  A  37     251.482 246.321 317.736  1.00 74.67           N
ATOM   1690  C5  DA  A  37     252.255 245.557 318.583  1.00 72.67           C
ATOM   1691  C6  DA  A  37     252.091 244.264 319.096  1.00 77.29           C
ATOM   1692  N6  DA  A  37     251.040 243.484 318.809  1.00 84.51           N
ATOM   1693  N1  DA  A  37     253.048 243.797 319.920  1.00 77.30           N
ATOM   1694  C2  DA  A  37     254.094 244.579 320.200  1.00 78.56           C
ATOM   1695  N3  DA  A  37     254.352 245.812 319.776  1.00 77.39           N
ATOM   1696  C4  DA  A  37     253.383 246.243 318.965  1.00 74.67           C
ATOM   1697  P   DG  A  36     256.961 251.610 317.130  1.00110.11           P
ATOM   1698  OP1 DG  A  36     257.227 253.009 317.517  1.00110.45           O
ATOM   1699  OP2 DG  A  36     256.528 251.315 315.748  1.00105.90           O
ATOM   1700  O5' DG  A  36     258.258 250.742 317.438  1.00100.23           O
ATOM   1701  C5' DG  A  36     258.112 249.477 318.054  1.00 98.89           C
ATOM   1702  C4' DG  A  36     258.826 248.403 317.258  1.00103.03           C
ATOM   1703  O4' DG  A  36     258.021 247.189 317.243  1.00 97.89           O
ATOM   1704  C3' DG  A  36     259.085 248.745 315.791  1.00102.95           C
ATOM   1705  O3' DG  A  36     260.323 248.184 315.393  1.00103.62           O
ATOM   1706  C2' DG  A  36     257.919 248.057 315.092  1.00 94.60           C
ATOM   1707  C1' DG  A  36     257.836 246.782 315.907  1.00 91.52           C
ATOM   1708  N9  DG  A  36     256.563 246.092 315.792  1.00 80.27           N
ATOM   1709  C8  DG  A  36     255.424 246.560 315.196  1.00 77.46           C
ATOM   1710  N7  DG  A  36     254.435 245.718 315.240  1.00 75.81           N
ATOM   1711  C5  DG  A  36     254.954 244.619 315.903  1.00 77.94           C
ATOM   1712  C6  DG  A  36     254.345 243.396 316.246  1.00 78.99           C
ATOM   1713  O6  DG  A  36     253.188 243.030 316.022  1.00 81.52           O
ATOM   1714  N1  DG  A  36     255.223 242.553 316.915  1.00 78.50           N
ATOM   1715  C2  DG  A  36     256.525 242.858 317.215  1.00 79.23           C
ATOM   1716  N2  DG  A  36     257.222 241.916 317.867  1.00 83.38           N
ATOM   1717  N3  DG  A  36     257.108 244.005 316.901  1.00 78.48           N
ATOM   1718  C4  DG  A  36     256.263 244.834 316.248  1.00 78.77           C
ATOM   1719  P   DA  A  35     261.079 248.700 314.073  1.00109.56           P
ATOM   1720  OP1 DA  A  35     261.897 249.866 314.456  1.00107.22           O
ATOM   1721  OP2 DA  A  35     260.100 248.820 312.973  1.00108.30           O
ATOM   1722  O5' DA  A  35     262.060 247.493 313.727  1.00102.92           O
ATOM   1723  C5' DA  A  35     262.852 246.928 314.752  1.00101.08           C
ATOM   1724  C4' DA  A  35     262.837 245.413 314.682  1.00102.08           C
ATOM   1725  O4' DA  A  35     261.469 244.932 314.724  1.00 95.36           O
ATOM   1726  C3' DA  A  35     263.453 244.816 313.418  1.00103.87           C
ATOM   1727  O3' DA  A  35     264.240 243.700 313.764  1.00104.80           O
ATOM   1728  C2' DA  A  35     262.232 244.401 312.606  1.00 97.56           C
ATOM   1729  C1' DA  A  35     261.289 243.978 313.709  1.00 93.37           C
ATOM   1730  N9  DA  A  35     259.890 243.980 313.312  1.00 88.41           N
ATOM   1731  C8  DA  A  35     259.218 244.984 312.683  1.00 87.05           C
ATOM   1732  N7  DA  A  35     257.960 244.707 312.448  1.00 85.77           N
ATOM   1733  C5  DA  A  35     257.800 243.430 312.956  1.00 83.66           C
ATOM   1734  C6  DA  A  35     256.694 242.568 313.020  1.00 77.48           C
ATOM   1735  N6  DA  A  35     255.490 242.886 312.540  1.00 77.10           N
ATOM   1736  N1  DA  A  35     256.869 241.367 313.592  1.00 73.58           N
ATOM   1737  C2  DA  A  35     258.073 241.055 314.070  1.00 77.50           C
ATOM   1738  N3  DA  A  35     259.187 241.780 314.069  1.00 83.47           N
ATOM   1739  C4  DA  A  35     258.979 242.970 313.492  1.00 85.46           C
ATOM   1740  P   DA  A  34     265.282 243.084 312.713  1.00114.36           P
ATOM   1741  OP1 DA  A  34     266.636 243.287 313.271  1.00117.39           O
ATOM   1742  OP2 DA  A  34     264.959 243.604 311.368  1.00107.84           O
ATOM   1743  O5' DA  A  34     264.952 241.525 312.735  1.00100.58           O
ATOM   1744  C5' DA  A  34     265.231 240.768 313.897  1.00 97.32           C
ATOM   1745  C4' DA  A  34     264.498 239.443 313.875  1.00 93.88           C
ATOM   1746  O4' DA  A  34     263.077 239.676 313.716  1.00 92.02           O
ATOM   1747  C3' DA  A  34     264.887 238.502 312.745  1.00 96.04           C
ATOM   1748  O3' DA  A  34     264.763 237.164 313.190  1.00 96.00           O
ATOM   1749  C2' DA  A  34     263.854 238.836 311.677  1.00 95.25           C
ATOM   1750  C1' DA  A  34     262.621 239.061 312.532  1.00 92.50           C
ATOM   1751  N9  DA  A  34     261.632 239.938 311.924  1.00 89.35           N
ATOM   1752  C8  DA  A  34     261.823 241.217 311.494  1.00 91.63           C
ATOM   1753  N7  DA  A  34     260.745 241.774 311.000  1.00 88.85           N
ATOM   1754  C5  DA  A  34     259.783 240.790 311.119  1.00 83.00           C
ATOM   1755  C6  DA  A  34     258.421 240.756 310.781  1.00 83.02           C
ATOM   1756  N6  DA  A  34     257.774 241.784 310.223  1.00 83.59           N
ATOM   1757  N1  DA  A  34     257.745 239.623 311.036  1.00 83.55           N
ATOM   1758  C2  DA  A  34     258.395 238.601 311.597  1.00 81.94           C
ATOM   1759  N3  DA  A  34     259.671 238.517 311.955  1.00 79.76           N
ATOM   1760  C4  DA  A  34     260.312 239.655 311.689  1.00 81.13           C
ATOM   1761  P   DA  A  33     265.356 235.952 312.324  1.00104.67           P
ATOM   1762  OP1 DA  A  33     266.417 235.308 313.126  1.00102.72           O
ATOM   1763  OP2 DA  A  33     265.656 236.448 310.964  1.00 97.05           O
ATOM   1764  O5' DA  A  33     264.125 234.944 312.214  1.00 99.71           O
ATOM   1765  C5' DA  A  33     262.838 235.457 311.939  1.00 90.74           C
ATOM   1766  C4' DA  A  33     261.818 234.348 311.830  1.00 83.53           C
ATOM   1767  O4' DA  A  33     260.563 234.920 311.425  1.00 85.50           O
ATOM   1768  C3' DA  A  33     262.107 233.328 310.761  1.00 82.62           C
ATOM   1769  O3' DA  A  33     261.300 232.189 310.982  1.00 88.11           O
ATOM   1770  C2' DA  A  33     261.679 234.085 309.513  1.00 81.55           C
ATOM   1771  C1' DA  A  33     260.448 234.839 310.017  1.00 85.17           C
ATOM   1772  N9  DA  A  33     260.322 236.195 309.489  1.00 84.53           N
ATOM   1773  C8  DA  A  33     261.308 237.127 309.356  1.00 82.21           C
ATOM   1774  N7  DA  A  33     260.895 238.267 308.859  1.00 79.25           N
ATOM   1775  C5  DA  A  33     259.544 238.067 308.651  1.00 77.12           C
ATOM   1776  C6  DA  A  33     258.529 238.896 308.145  1.00 79.20           C
ATOM   1777  N6  DA  A  33     258.737 240.151 307.734  1.00 83.83           N
ATOM   1778  N1  DA  A  33     257.284 238.389 308.075  1.00 79.23           N
ATOM   1779  C2  DA  A  33     257.075 237.140 308.494  1.00 79.17           C
ATOM   1780  N3  DA  A  33     257.948 236.265 308.981  1.00 83.31           N
ATOM   1781  C4  DA  A  33     259.175 236.799 309.037  1.00 81.73           C
ATOM   1782  P   DA  A  32     261.250 230.998 309.910  1.00103.20           P
ATOM   1783  OP1 DA  A  32     260.841 229.781 310.638  1.00 88.83           O
ATOM   1784  OP2 DA  A  32     262.508 231.011 309.134  1.00101.56           O
ATOM   1785  O5' DA  A  32     260.050 231.408 308.943  1.00 88.54           O
ATOM   1786  C5' DA  A  32     258.745 231.486 309.462  1.00 76.60           C
ATOM   1787  C4' DA  A  32     257.762 231.959 308.414  1.00 66.40           C
ATOM   1788  O4' DA  A  32     258.003 233.349 308.100  1.00 66.48           O
ATOM   1789  C3' DA  A  32     257.814 231.222 307.076  1.00 68.17           C
ATOM   1790  O3' DA  A  32     256.501 231.025 306.625  1.00 65.77           O
ATOM   1791  C2' DA  A  32     258.539 232.223 306.183  1.00 72.01           C
ATOM   1792  C1' DA  A  32     257.923 233.492 306.710  1.00 71.52           C
ATOM   1793  N9  DA  A  32     258.590 234.726 306.324  1.00 78.26           N
ATOM   1794  C8  DA  A  32     259.919 235.022 306.417  1.00 80.70           C
ATOM   1795  N7  DA  A  32     260.216 236.235 306.011  1.00 81.63           N
ATOM   1796  C5  DA  A  32     258.993 236.767 305.638  1.00 76.65           C
ATOM   1797  C6  DA  A  32     258.619 238.019 305.118  1.00 77.29           C
ATOM   1798  N6  DA  A  32     259.485 239.008 304.878  1.00 81.52           N
ATOM   1799  N1  DA  A  32     257.314 238.221 304.854  1.00 76.33           N
ATOM   1800  C2  DA  A  32     256.451 237.234 305.099  1.00 73.52           C
ATOM   1801  N3  DA  A  32     256.686 236.021 305.578  1.00 72.70           N
ATOM   1802  C4  DA  A  32     257.988 235.849 305.823  1.00 75.20           C
ATOM   1803  P   DA  A  31     255.976 229.569 306.215  1.00 69.43           P
ATOM   1804  OP1 DA  A  31     255.673 228.838 307.457  1.00 60.61           O
ATOM   1805  OP2 DA  A  31     256.916 228.999 305.232  1.00 75.00           O
ATOM   1806  O5' DA  A  31     254.608 229.885 305.464  1.00 68.25           O
ATOM   1807  C5' DA  A  31     253.739 230.870 305.990  1.00 64.81           C
ATOM   1808  C4' DA  A  31     253.175 231.756 304.890  1.00 64.11           C
ATOM   1809  O4' DA  A  31     254.054 232.879 304.647  1.00 61.50           O
ATOM   1810  C3' DA  A  31     252.969 231.083 303.540  1.00 59.70           C
ATOM   1811  O3' DA  A  31     251.728 231.485 303.030  1.00 57.33           O
ATOM   1812  C2' DA  A  31     254.125 231.633 302.703  1.00 58.33           C
ATOM   1813  C1' DA  A  31     254.239 233.032 303.263  1.00 57.91           C
ATOM   1814  N9  DA  A  31     255.534 233.671 303.068  1.00 61.03           N
ATOM   1815  C8  DA  A  31     256.754 233.156 303.370  1.00 66.16           C
ATOM   1816  N7  DA  A  31     257.748 233.975 303.129  1.00 69.07           N
ATOM   1817  C5  DA  A  31     257.132 235.114 302.648  1.00 65.70           C
ATOM   1818  C6  DA  A  31     257.639 236.352 302.211  1.00 69.15           C
ATOM   1819  N6  DA  A  31     258.939 236.647 302.196  1.00 74.49           N
ATOM   1820  N1  DA  A  31     256.757 237.280 301.795  1.00 73.63           N
ATOM   1821  C2  DA  A  31     255.455 236.979 301.820  1.00 74.20           C
ATOM   1822  N3  DA  A  31     254.861 235.848 302.206  1.00 72.68           N
ATOM   1823  C4  DA  A  31     255.768 234.948 302.612  1.00 65.49           C
ATOM   1824  P   DT  A  30     250.982 230.619 301.912  1.00 74.75           P
ATOM   1825  OP1 DT  A  30     249.681 230.187 302.454  1.00 67.67           O
ATOM   1826  OP2 DT  A  30     251.938 229.617 301.397  1.00 79.12           O
ATOM   1827  O5' DT  A  30     250.713 231.688 300.769  1.00 69.40           O
ATOM   1828  C5' DT  A  30     250.304 232.984 301.130  1.00 63.09           C
ATOM   1829  C4' DT  A  30     250.776 234.004 300.118  1.00 60.60           C
ATOM   1830  O4' DT  A  30     252.167 234.296 300.323  1.00 60.11           O
ATOM   1831  C3' DT  A  30     250.650 233.580 298.661  1.00 53.72           C
ATOM   1832  O3' DT  A  30     249.687 234.391 298.042  1.00 50.25           O
ATOM   1833  C2' DT  A  30     252.057 233.796 298.077  1.00 56.80           C
ATOM   1834  C1' DT  A  30     252.708 234.697 299.103  1.00 55.72           C
ATOM   1835  N1  DT  A  30     254.181 234.567 299.194  1.00 57.75           N
ATOM   1836  C2  DT  A  30     254.963 235.653 298.928  1.00 62.65           C
ATOM   1837  O2  DT  A  30     254.511 236.732 298.598  1.00 68.23           O
ATOM   1838  N3  DT  A  30     256.303 235.441 299.068  1.00 62.54           N
ATOM   1839  C4  DT  A  30     256.925 234.277 299.437  1.00 61.80           C
ATOM   1840  O4  DT  A  30     258.140 234.184 299.528  1.00 70.74           O
ATOM   1841  C5  DT  A  30     256.049 233.173 299.705  1.00 61.93           C
ATOM   1842  C7  DT  A  30     256.615 231.849 300.116  1.00 67.85           C
ATOM   1843  C6  DT  A  30     254.732 233.370 299.578  1.00 62.03           C
ATOM   1844  P   DC  A  29     249.337 234.231 296.490  1.00 63.59           P
ATOM   1845  OP1 DC  A  29     247.873 234.345 296.361  1.00 60.73           O
ATOM   1846  OP2 DC  A  29     250.012 233.035 295.952  1.00 64.21           O
ATOM   1847  O5' DC  A  29     249.998 235.530 295.859  1.00 64.20           O
ATOM   1848  C5' DC  A  29     249.962 236.732 296.586  1.00 59.19           C
ATOM   1849  C4' DC  A  29     250.837 237.792 295.951  1.00 57.28           C
ATOM   1850  O4' DC  A  29     252.236 237.504 296.195  1.00 58.03           O
ATOM   1851  C3' DC  A  29     250.703 237.940 294.451  1.00 60.18           C
ATOM   1852  O3' DC  A  29     250.893 239.289 294.130  1.00 63.89           O
ATOM   1853  C2' DC  A  29     251.859 237.082 293.943  1.00 62.60           C
ATOM   1854  C1' DC  A  29     252.924 237.418 294.967  1.00 61.18           C
ATOM   1855  N1  DC  A  29     253.991 236.390 295.125  1.00 61.07           N
ATOM   1856  C2  DC  A  29     255.336 236.752 295.008  1.00 65.37           C
ATOM   1857  O2  DC  A  29     255.630 237.916 294.733  1.00 68.54           O
ATOM   1858  N3  DC  A  29     256.284 235.805 295.186  1.00 69.80           N
ATOM   1859  C4  DC  A  29     255.933 234.558 295.477  1.00 69.48           C
ATOM   1860  N4  DC  A  29     256.905 233.655 295.645  1.00 73.67           N
ATOM   1861  C5  DC  A  29     254.574 234.176 295.612  1.00 66.02           C
ATOM   1862  C6  DC  A  29     253.648 235.116 295.432  1.00 63.72           C
ATOM   1863  P   DA  A  28     250.003 240.019 293.019  1.00 71.57           P
ATOM   1864  OP1 DA  A  28     248.937 240.764 293.719  1.00 75.05           O
ATOM   1865  OP2 DA  A  28     249.660 239.055 291.958  1.00 73.04           O
ATOM   1866  O5' DA  A  28     251.029 241.061 292.410  1.00 72.15           O
ATOM   1867  C5' DA  A  28     252.366 241.028 292.859  1.00 67.61           C
ATOM   1868  C4' DA  A  28     253.249 241.885 291.989  1.00 74.32           C
ATOM   1869  O4' DA  A  28     254.490 241.195 291.752  1.00 74.32           O
ATOM   1870  C3' DA  A  28     252.705 242.155 290.611  1.00 79.65           C
ATOM   1871  O3' DA  A  28     253.342 243.303 290.082  1.00 85.76           O
ATOM   1872  C2' DA  A  28     253.095 240.881 289.863  1.00 80.18           C
ATOM   1873  C1' DA  A  28     254.405 240.470 290.542  1.00 77.39           C
ATOM   1874  N9  DA  A  28     254.480 239.048 290.868  1.00 73.48           N
ATOM   1875  C8  DA  A  28     253.439 238.205 291.107  1.00 72.67           C
ATOM   1876  N7  DA  A  28     253.806 236.981 291.390  1.00 71.11           N
ATOM   1877  C5  DA  A  28     255.182 237.027 291.339  1.00 67.13           C
ATOM   1878  C6  DA  A  28     256.168 236.051 291.549  1.00 70.56           C
ATOM   1879  N6  DA  A  28     255.893 234.785 291.865  1.00 75.77           N
ATOM   1880  N1  DA  A  28     257.451 236.424 291.420  1.00 75.70           N
ATOM   1881  C2  DA  A  28     257.721 237.688 291.099  1.00 75.68           C
ATOM   1882  N3  DA  A  28     256.881 238.695 290.886  1.00 74.09           N
ATOM   1883  C4  DA  A  28     255.615 238.293 291.023  1.00 70.08           C
ATOM   1884  P   DG  A  27     252.972 243.857 288.625  1.00 95.30           P
ATOM   1885  OP1 DG  A  27     252.910 245.328 288.720  1.00 94.51           O
ATOM   1886  OP2 DG  A  27     251.807 243.111 288.109  1.00 91.03           O
ATOM   1887  O5' DG  A  27     254.252 243.469 287.762  1.00 91.79           O
ATOM   1888  C5' DG  A  27     255.543 243.722 288.289  1.00 84.28           C
ATOM   1889  C4' DG  A  27     256.600 242.927 287.551  1.00 85.72           C
ATOM   1890  O4' DG  A  27     256.608 241.549 288.012  1.00 77.65           O
ATOM   1891  C3' DG  A  27     256.425 242.857 286.037  1.00 90.52           C
ATOM   1892  O3' DG  A  27     257.701 242.927 285.437  1.00 98.33           O
ATOM   1893  C2' DG  A  27     255.805 241.480 285.851  1.00 84.52           C
ATOM   1894  C1' DG  A  27     256.586 240.704 286.889  1.00 80.68           C
ATOM   1895  N9  DG  A  27     255.983 239.431 287.262  1.00 76.35           N
ATOM   1896  C8  DG  A  27     254.650 239.160 287.408  1.00 78.45           C
ATOM   1897  N7  DG  A  27     254.408 237.931 287.760  1.00 77.97           N
ATOM   1898  C5  DG  A  27     255.662 237.351 287.846  1.00 73.98           C
ATOM   1899  C6  DG  A  27     256.030 236.034 288.186  1.00 76.59           C
ATOM   1900  O6  DG  A  27     255.293 235.086 288.487  1.00 79.21           O
ATOM   1901  N1  DG  A  27     257.405 235.861 288.156  1.00 77.15           N
ATOM   1902  C2  DG  A  27     258.308 236.841 287.840  1.00 75.54           C
ATOM   1903  N2  DG  A  27     259.602 236.492 287.862  1.00 79.85           N
ATOM   1904  N3  DG  A  27     257.975 238.077 287.519  1.00 73.29           N
ATOM   1905  C4  DG  A  27     256.640 238.259 287.542  1.00 72.57           C
ATOM   1906  P   DC  A  26     257.876 243.190 283.865  1.00107.49           P
ATOM   1907  OP1 DC  A  26     257.624 244.625 283.623  1.00104.35           O
ATOM   1908  OP2 DC  A  26     257.124 242.169 283.102  1.00 95.69           O
ATOM   1909  O5' DC  A  26     259.422 242.889 283.640  1.00 96.15           O
ATOM   1910  C5' DC  A  26     260.135 242.153 284.624  1.00 91.45           C
ATOM   1911  C4' DC  A  26     260.609 240.827 284.064  1.00 89.25           C
ATOM   1912  O4' DC  A  26     259.801 239.742 284.598  1.00 84.86           O
ATOM   1913  C3' DC  A  26     260.512 240.708 282.546  1.00 90.46           C
ATOM   1914  O3' DC  A  26     261.648 240.043 282.053  1.00 92.64           O
ATOM   1915  C2' DC  A  26     259.261 239.863 282.363  1.00 89.42           C
ATOM   1916  C1' DC  A  26     259.407 238.918 283.532  1.00 83.12           C
ATOM   1917  N1  DC  A  26     258.157 238.224 283.888  1.00 76.56           N
ATOM   1918  C2  DC  A  26     258.183 236.864 284.174  1.00 77.45           C
ATOM   1919  O2  DC  A  26     259.262 236.267 284.139  1.00 82.35           O
ATOM   1920  N3  DC  A  26     257.028 236.241 284.491  1.00 79.58           N
ATOM   1921  C4  DC  A  26     255.889 236.928 284.517  1.00 82.42           C
ATOM   1922  N4  DC  A  26     254.767 236.275 284.834  1.00 85.21           N
ATOM   1923  C5  DC  A  26     255.845 238.314 284.216  1.00 79.93           C
ATOM   1924  C6  DC  A  26     256.992 238.912 283.904  1.00 79.16           C
ATOM   1925  P   DA  A  25     261.998 240.095 280.489  1.00103.68           P
ATOM   1926  OP1 DA  A  25     262.374 241.483 280.153  1.00107.05           O
ATOM   1927  OP2 DA  A  25     260.908 239.436 279.743  1.00 92.13           O
ATOM   1928  O5' DA  A  25     263.284 239.166 280.382  1.00 98.22           O
ATOM   1929  C5' DA  A  25     263.531 238.202 281.387  1.00 92.72           C
ATOM   1930  C4' DA  A  25     263.218 236.810 280.881  1.00 90.61           C
ATOM   1931  O4' DA  A  25     261.928 236.382 281.380  1.00 84.19           O
ATOM   1932  C3' DA  A  25     263.159 236.675 279.361  1.00 92.85           C
ATOM   1933  O3' DA  A  25     263.938 235.564 278.960  1.00100.35           O
ATOM   1934  C2' DA  A  25     261.672 236.455 279.082  1.00 86.94           C
ATOM   1935  C1' DA  A  25     261.222 235.754 280.347  1.00 84.81           C
ATOM   1936  N9  DA  A  25     259.798 235.899 280.611  1.00 84.06           N
ATOM   1937  C8  DA  A  25     259.069 237.049 280.553  1.00 85.98           C
ATOM   1938  N7  DA  A  25     257.804 236.888 280.848  1.00 80.30           N
ATOM   1939  C5  DA  A  25     257.695 235.539 281.116  1.00 75.62           C
ATOM   1940  C6  DA  A  25     256.608 234.741 281.493  1.00 77.51           C
ATOM   1941  N6  DA  A  25     255.372 235.220 281.661  1.00 80.98           N
ATOM   1942  N1  DA  A  25     256.830 233.427 281.683  1.00 77.99           N
ATOM   1943  C2  DA  A  25     258.068 232.958 281.513  1.00 80.28           C
ATOM   1944  N3  DA  A  25     259.171 233.614 281.159  1.00 82.64           N
ATOM   1945  C4  DA  A  25     258.911 234.913 280.975  1.00 79.01           C
ATOM   1946  P   DA  A  24     264.272 235.301 277.411  1.00107.19           P
ATOM   1947  OP1 DA  A  24     265.742 235.353 277.273  1.00108.10           O
ATOM   1948  OP2 DA  A  24     263.435 236.179 276.570  1.00103.86           O
ATOM   1949  O5' DA  A  24     263.794 233.794 277.191  1.00 91.34           O
ATOM   1950  C5' DA  A  24     264.130 232.813 278.153  1.00 87.46           C
ATOM   1951  C4' DA  A  24     263.100 231.706 278.182  1.00 87.80           C
ATOM   1952  O4' DA  A  24     261.842 232.220 278.685  1.00 86.23           O
ATOM   1953  C3' DA  A  24     262.790 231.086 276.825  1.00 92.14           C
ATOM   1954  O3' DA  A  24     262.755 229.682 276.944  1.00 94.50           O
ATOM   1955  C2' DA  A  24     261.414 231.653 276.486  1.00 88.10           C
ATOM   1956  C1' DA  A  24     260.799 231.766 277.862  1.00 82.61           C
ATOM   1957  N9  DA  A  24     259.704 232.721 277.936  1.00 77.83           N
ATOM   1958  C8  DA  A  24     259.763 234.053 277.673  1.00 81.30           C
ATOM   1959  N7  DA  A  24     258.622 234.675 277.830  1.00 81.57           N
ATOM   1960  C5  DA  A  24     257.753 233.676 278.220  1.00 75.94           C
ATOM   1961  C6  DA  A  24     256.386 233.686 278.541  1.00 74.45           C
ATOM   1962  N6  DA  A  24     255.633 234.787 278.515  1.00 80.44           N
ATOM   1963  N1  DA  A  24     255.821 232.521 278.893  1.00 70.83           N
ATOM   1964  C2  DA  A  24     256.577 231.426 278.926  1.00 72.60           C
ATOM   1965  N3  DA  A  24     257.867 231.292 278.640  1.00 78.06           N
ATOM   1966  C4  DA  A  24     258.401 232.467 278.293  1.00 76.50           C
ATOM   1967  P   DA  A  23     262.838 228.758 275.635  1.00113.02           P
ATOM   1968  OP1 DA  A  23     263.977 227.836 275.818  1.00112.26           O
ATOM   1969  OP2 DA  A  23     262.781 229.627 274.440  1.00114.90           O
ATOM   1970  O5' DA  A  23     261.489 227.920 275.701  1.00 91.92           O
ATOM   1971  C5' DA  A  23     261.171 227.230 276.886  1.00 88.69           C
ATOM   1972  C4' DA  A  23     259.699 226.892 276.938  1.00 84.33           C
ATOM   1973  O4' DA  A  23     258.921 228.102 277.115  1.00 82.04           O
ATOM   1974  C3' DA  A  23     259.149 226.222 275.692  1.00 81.08           C
ATOM   1975  O3' DA  A  23     258.249 225.220 276.078  1.00 79.89           O
ATOM   1976  C2' DA  A  23     258.441 227.370 274.975  1.00 77.94           C
ATOM   1977  C1' DA  A  23     257.892 228.135 276.157  1.00 78.15           C
ATOM   1978  N9  DA  A  23     257.574 229.532 275.890  1.00 76.75           N
ATOM   1979  C8  DA  A  23     258.429 230.502 275.467  1.00 82.27           C
ATOM   1980  N7  DA  A  23     257.872 231.680 275.342  1.00 78.32           N
ATOM   1981  C5  DA  A  23     256.562 231.470 275.720  1.00 68.62           C
ATOM   1982  C6  DA  A  23     255.454 232.329 275.813  1.00 66.16           C
ATOM   1983  N6  DA  A  23     255.501 233.627 275.508  1.00 69.90           N
ATOM   1984  N1  DA  A  23     254.292 231.804 276.230  1.00 69.03           N
ATOM   1985  C2  DA  A  23     254.246 230.507 276.541  1.00 72.71           C
ATOM   1986  N3  DA  A  23     255.219 229.602 276.490  1.00 75.81           N
ATOM   1987  C4  DA  A  23     256.363 230.155 276.068  1.00 71.55           C
ATOM   1988  P   DA  A  22     257.941 224.000 275.093  1.00 88.75           P
ATOM   1989  OP1 DA  A  22     257.322 222.919 275.887  1.00 82.16           O
ATOM   1990  OP2 DA  A  22     259.166 223.742 274.311  1.00 93.87           O
ATOM   1991  O5' DA  A  22     256.860 224.601 274.094  1.00 84.54           O
ATOM   1992  C5' DA  A  22     255.716 223.847 273.769  1.00 80.78           C
ATOM   1993  C4' DA  A  22     254.579 224.137 274.731  1.00 68.92           C
ATOM   1994  O4' DA  A  22     254.650 225.517 275.166  1.00 64.13           O
ATOM   1995  C3' DA  A  22     253.211 223.998 274.112  1.00 64.32           C
ATOM   1996  O3' DA  A  22     252.257 223.765 275.109  1.00 64.26           O
ATOM   1997  C2' DA  A  22     253.039 225.364 273.476  1.00 63.89           C
ATOM   1998  C1' DA  A  22     253.612 226.259 274.557  1.00 64.18           C
ATOM   1999  N9  DA  A  22     254.173 227.514 274.063  1.00 64.87           N
ATOM   2000  C8  DA  A  22     255.456 227.732 273.668  1.00 69.61           C
ATOM   2001  N7  DA  A  22     255.695 228.963 273.290  1.00 68.40           N
ATOM   2002  C5  DA  A  22     254.483 229.600 273.451  1.00 66.69           C
ATOM   2003  C6  DA  A  22     254.075 230.924 273.220  1.00 67.93           C
ATOM   2004  N6  DA  A  22     254.891 231.875 272.758  1.00 74.20           N
ATOM   2005  N1  DA  A  22     252.796 231.238 273.482  1.00 64.99           N
ATOM   2006  C2  DA  A  22     251.989 230.287 273.951  1.00 65.57           C
ATOM   2007  N3  DA  A  22     252.255 229.007 274.202  1.00 68.28           N
ATOM   2008  C4  DA  A  22     253.533 228.726 273.930  1.00 65.69           C
ATOM   2009  P   DA  A  21     250.985 222.843 274.789  1.00 85.23           P
ATOM   2010  OP1 DA  A  21     250.520 222.237 276.052  1.00 86.56           O
ATOM   2011  OP2 DA  A  21     251.344 221.980 273.648  1.00 83.99           O
ATOM   2012  O5' DA  A  21     249.891 223.880 274.280  1.00 82.99           O
ATOM   2013  C5' DA  A  21     249.848 225.176 274.835  1.00 76.81           C
ATOM   2014  C4' DA  A  21     248.638 225.932 274.344  1.00 70.63           C
ATOM   2015  O4' DA  A  21     249.039 227.215 273.810  1.00 67.49           O
ATOM   2016  C3' DA  A  21     247.864 225.264 273.232  1.00 64.33           C
ATOM   2017  O3' DA  A  21     246.524 225.682 273.326  1.00 64.20           O
ATOM   2018  C2' DA  A  21     248.557 225.814 271.987  1.00 59.86           C
ATOM   2019  C1' DA  A  21     248.852 227.244 272.409  1.00 63.09           C
ATOM   2020  N9  DA  A  21     250.063 227.808 271.831  1.00 62.32           N
ATOM   2021  C8  DA  A  21     251.242 227.176 271.627  1.00 62.17           C
ATOM   2022  N7  DA  A  21     252.179 227.941 271.133  1.00 60.45           N
ATOM   2023  C5  DA  A  21     251.570 229.167 271.006  1.00 58.72           C
ATOM   2024  C6  DA  A  21     252.032 230.409 270.541  1.00 62.63           C
ATOM   2025  N6  DA  A  21     253.271 230.609 270.090  1.00 64.31           N
ATOM   2026  N1  DA  A  21     251.168 231.442 270.548  1.00 70.21           N
ATOM   2027  C2  DA  A  21     249.928 231.233 270.999  1.00 69.01           C
ATOM   2028  N3  DA  A  21     249.384 230.112 271.467  1.00 69.27           N
ATOM   2029  C4  DA  A  21     250.269 229.109 271.445  1.00 63.89           C
ATOM   2030  P   DC  A  20     245.410 225.149 272.310  1.00 90.98           P
ATOM   2031  OP1 DC  A  20     244.221 224.840 273.127  1.00 77.05           O
ATOM   2032  OP2 DC  A  20     245.994 224.106 271.437  1.00 95.71           O
ATOM   2033  O5' DC  A  20     245.101 226.440 271.435  1.00 74.64           O
ATOM   2034  C5' DC  A  20     245.104 227.696 272.065  1.00 65.02           C
ATOM   2035  C4' DC  A  20     245.118 228.817 271.053  1.00 60.91           C
ATOM   2036  O4' DC  A  20     246.475 229.125 270.667  1.00 59.30           O
ATOM   2037  C3' DC  A  20     244.363 228.535 269.762  1.00 60.66           C
ATOM   2038  O3' DC  A  20     243.514 229.622 269.494  1.00 64.86           O
ATOM   2039  C2' DC  A  20     245.480 228.417 268.725  1.00 56.95           C
ATOM   2040  C1' DC  A  20     246.503 229.371 269.293  1.00 55.26           C
ATOM   2041  N1  DC  A  20     247.887 229.144 268.813  1.00 54.82           N
ATOM   2042  C2  DC  A  20     248.593 230.188 268.223  1.00 59.09           C
ATOM   2043  O2  DC  A  20     248.047 231.287 268.099  1.00 66.75           O
ATOM   2044  N3  DC  A  20     249.861 229.970 267.806  1.00 59.96           N
ATOM   2045  C4  DC  A  20     250.412 228.774 267.963  1.00 60.01           C
ATOM   2046  N4  DC  A  20     251.666 228.601 267.534  1.00 67.04           N
ATOM   2047  C5  DC  A  20     249.708 227.698 268.562  1.00 59.41           C
ATOM   2048  C6  DC  A  20     248.461 227.926 268.970  1.00 59.32           C
ATOM   2049  P   DT  A  19     242.365 229.525 268.382  1.00 74.74           P
ATOM   2050  OP1 DT  A  19     241.063 229.634 269.069  1.00 69.22           O
ATOM   2051  OP2 DT  A  19     242.634 228.364 267.515  1.00 70.83           O
ATOM   2052  O5' DT  A  19     242.607 230.847 267.542  1.00 58.46           O
ATOM   2053  C5' DT  A  19     243.902 231.373 267.498  1.00 58.43           C
ATOM   2054  C4' DT  A  19     243.908 232.781 266.973  1.00 59.95           C
ATOM   2055  O4' DT  A  19     245.247 233.112 266.553  1.00 60.63           O
ATOM   2056  C3' DT  A  19     243.081 232.999 265.738  1.00 66.88           C
ATOM   2057  O3' DT  A  19     242.891 234.390 265.567  1.00 74.05           O
ATOM   2058  C2' DT  A  19     244.002 232.417 264.667  1.00 72.36           C
ATOM   2059  C1' DT  A  19     245.376 232.874 265.163  1.00 66.16           C
ATOM   2060  N1  DT  A  19     246.489 231.881 264.955  1.00 58.49           N
ATOM   2061  C2  DT  A  19     247.658 232.304 264.390  1.00 66.24           C
ATOM   2062  O2  DT  A  19     247.852 233.453 264.046  1.00 74.76           O
ATOM   2063  N3  DT  A  19     248.618 231.339 264.267  1.00 68.78           N
ATOM   2064  C4  DT  A  19     248.519 230.018 264.630  1.00 64.87           C
ATOM   2065  O4  DT  A  19     249.435 229.222 264.470  1.00 71.59           O
ATOM   2066  C5  DT  A  19     247.269 229.637 265.207  1.00 58.06           C
ATOM   2067  C7  DT  A  19     247.051 228.221 265.638  1.00 61.02           C
ATOM   2068  C6  DT  A  19     246.325 230.574 265.344  1.00 57.16           C
ATOM   2069  P   DT  A  18     242.003 234.961 264.362  1.00 87.42           P
ATOM   2070  OP1 DT  A  18     241.525 236.292 264.782  1.00 84.12           O
ATOM   2071  OP2 DT  A  18     241.032 233.920 263.972  1.00 81.77           O
ATOM   2072  O5' DT  A  18     243.056 235.156 263.178  1.00 81.94           O
ATOM   2073  C5' DT  A  18     244.229 235.904 263.408  1.00 72.90           C
ATOM   2074  C4' DT  A  18     245.034 236.074 262.133  1.00 77.11           C
ATOM   2075  O4' DT  A  18     246.030 235.028 262.022  1.00 74.38           O
ATOM   2076  C3' DT  A  18     244.238 236.023 260.841  1.00 87.36           C
ATOM   2077  O3' DT  A  18     244.796 236.943 259.936  1.00 93.43           O
ATOM   2078  C2' DT  A  18     244.460 234.586 260.375  1.00 84.88           C
ATOM   2079  C1' DT  A  18     245.906 234.393 260.772  1.00 77.02           C
ATOM   2080  N1  DT  A  18     246.322 232.985 260.945  1.00 70.25           N
ATOM   2081  C2  DT  A  18     247.594 232.629 260.595  1.00 74.10           C
ATOM   2082  O2  DT  A  18     248.393 233.404 260.112  1.00 78.20           O
ATOM   2083  N3  DT  A  18     247.902 231.321 260.812  1.00 75.49           N
ATOM   2084  C4  DT  A  18     247.083 230.351 261.352  1.00 72.78           C
ATOM   2085  O4  DT  A  18     247.454 229.194 261.511  1.00 74.08           O
ATOM   2086  C5  DT  A  18     245.761 230.794 261.708  1.00 69.66           C
ATOM   2087  C7  DT  A  18     244.782 229.829 262.303  1.00 69.60           C
ATOM   2088  C6  DT  A  18     245.451 232.077 261.496  1.00 70.03           C
ATOM   2089  P   DG  A  17     243.860 237.788 258.948  1.00110.19           P
ATOM   2090  OP1 DG  A  17     243.915 239.199 259.379  1.00 93.88           O
ATOM   2091  OP2 DG  A  17     242.557 237.095 258.844  1.00111.99           O
ATOM   2092  O5' DG  A  17     244.605 237.649 257.547  1.00106.34           O
ATOM   2093  C5' DG  A  17     246.017 237.734 257.498  1.00 95.40           C
ATOM   2094  C4' DG  A  17     246.580 236.729 256.515  1.00 93.84           C
ATOM   2095  O4' DG  A  17     246.727 235.454 257.152  1.00 86.02           O
ATOM   2096  C3' DG  A  17     245.710 236.468 255.286  1.00103.43           C
ATOM   2097  O3' DG  A  17     246.255 237.166 254.161  1.00110.45           O
ATOM   2098  C2' DG  A  17     245.753 234.934 255.106  1.00 97.54           C
ATOM   2099  C1' DG  A  17     246.768 234.483 256.149  1.00 88.22           C
ATOM   2100  N9  DG  A  17     246.471 233.188 256.749  1.00 80.10           N
ATOM   2101  C8  DG  A  17     245.308 232.813 257.365  1.00 81.45           C
ATOM   2102  N7  DG  A  17     245.333 231.593 257.821  1.00 80.98           N
ATOM   2103  C5  DG  A  17     246.598 231.133 257.491  1.00 78.09           C
ATOM   2104  C6  DG  A  17     247.200 229.880 257.734  1.00 78.75           C
ATOM   2105  O6  DG  A  17     246.717 228.894 258.307  1.00 85.07           O
ATOM   2106  N1  DG  A  17     248.496 229.827 257.239  1.00 75.79           N
ATOM   2107  C2  DG  A  17     249.125 230.857 256.589  1.00 81.54           C
ATOM   2108  N2  DG  A  17     250.379 230.627 256.176  1.00 86.29           N
ATOM   2109  N3  DG  A  17     248.571 232.037 256.360  1.00 82.08           N
ATOM   2110  C4  DG  A  17     247.310 232.103 256.833  1.00 78.05           C
ATOM   2111  P   DT  A  16     245.765 236.854 252.663  1.00117.12           P
ATOM   2112  OP1 DT  A  16     245.987 238.084 251.876  1.00116.42           O
ATOM   2113  OP2 DT  A  16     244.412 236.258 252.695  1.00119.57           O
ATOM   2114  O5' DT  A  16     246.804 235.755 252.161  1.00 98.58           O
ATOM   2115  C5' DT  A  16     248.180 235.914 252.457  1.00 96.54           C
ATOM   2116  C4' DT  A  16     248.980 234.704 252.015  1.00 97.28           C
ATOM   2117  O4' DT  A  16     248.733 233.593 252.919  1.00 89.95           O
ATOM   2118  C3' DT  A  16     248.652 234.182 250.613  1.00 97.31           C
ATOM   2119  O3' DT  A  16     249.842 233.741 249.984  1.00101.94           O
ATOM   2120  C2' DT  A  16     247.738 233.008 250.916  1.00 92.70           C
ATOM   2121  C1' DT  A  16     248.412 232.458 252.155  1.00 88.74           C
ATOM   2122  N1  DT  A  16     247.551 231.558 252.959  1.00 84.57           N
ATOM   2123  C2  DT  A  16     248.037 230.335 253.340  1.00 87.97           C
ATOM   2124  O2  DT  A  16     249.151 229.942 253.055  1.00 89.56           O
ATOM   2125  N3  DT  A  16     247.168 229.581 254.074  1.00 87.52           N
ATOM   2126  C4  DT  A  16     245.888 229.919 254.454  1.00 84.05           C
ATOM   2127  O4  DT  A  16     245.180 229.167 255.116  1.00 84.90           O
ATOM   2128  C5  DT  A  16     245.441 231.215 254.019  1.00 81.35           C
ATOM   2129  C7  DT  A  16     244.066 231.695 254.370  1.00 85.03           C
ATOM   2130  C6  DT  A  16     246.285 231.962 253.302  1.00 82.58           C
ATOM   2131  P   DT  A  15     250.071 233.976 248.414  1.00112.77           P
ATOM   2132  OP1 DT  A  15     251.470 233.594 248.126  1.00106.19           O
ATOM   2133  OP2 DT  A  15     249.593 235.335 248.084  1.00109.65           O
ATOM   2134  O5' DT  A  15     249.088 232.927 247.714  1.00105.98           O
ATOM   2135  C5' DT  A  15     249.622 231.838 246.964  1.00102.21           C
ATOM   2136  C4' DT  A  15     250.103 230.733 247.887  1.00 95.42           C
ATOM   2137  O4' DT  A  15     249.191 230.611 248.983  1.00 93.99           O
ATOM   2138  C3' DT  A  15     250.146 229.349 247.258  1.00 86.98           C
ATOM   2139  O3' DT  A  15     251.444 229.085 246.766  1.00 90.85           O
ATOM   2140  C2' DT  A  15     249.784 228.400 248.411  1.00 83.15           C
ATOM   2141  C1' DT  A  15     249.311 229.328 249.531  1.00 85.05           C
ATOM   2142  N1  DT  A  15     247.997 228.961 250.154  1.00 78.81           N
ATOM   2143  C2  DT  A  15     247.855 227.761 250.805  1.00 81.15           C
ATOM   2144  O2  DT  A  15     248.740 226.929 250.881  1.00 81.15           O
ATOM   2145  N3  DT  A  15     246.620 227.559 251.361  1.00 83.14           N
ATOM   2146  C4  DT  A  15     245.543 228.421 251.344  1.00 83.81           C
ATOM   2147  O4  DT  A  15     244.473 228.148 251.873  1.00 85.99           O
ATOM   2148  C5  DT  A  15     245.766 229.663 250.662  1.00 81.59           C
ATOM   2149  C7  DT  A  15     244.669 230.678 250.574  1.00 82.03           C
ATOM   2150  C6  DT  A  15     246.965 229.869 250.109  1.00 80.50           C
ATOM   2151  P   DT  A  14     251.646 228.129 245.494  1.00110.24           P
ATOM   2152  OP1 DT  A  14     253.072 228.195 245.110  1.00107.98           O
ATOM   2153  OP2 DT  A  14     250.605 228.469 244.504  1.00105.96           O
ATOM   2154  O5' DT  A  14     251.338 226.666 246.054  1.00 96.82           O
ATOM   2155  C5' DT  A  14     252.299 226.002 246.856  1.00 91.64           C
ATOM   2156  C4' DT  A  14     251.746 224.697 247.404  1.00 82.97           C
ATOM   2157  O4' DT  A  14     250.497 224.949 248.089  1.00 80.95           O
ATOM   2158  C3' DT  A  14     251.428 223.631 246.361  1.00 76.48           C
ATOM   2159  O3' DT  A  14     251.743 222.355 246.889  1.00 70.43           O
ATOM   2160  C2' DT  A  14     249.926 223.800 246.171  1.00 74.62           C
ATOM   2161  C1' DT  A  14     249.520 224.067 247.598  1.00 73.89           C
ATOM   2162  N1  DT  A  14     248.197 224.702 247.785  1.00 67.98           N
ATOM   2163  C2  DT  A  14     247.263 224.058 248.544  1.00 71.91           C
ATOM   2164  O2  DT  A  14     247.445 222.962 249.034  1.00 79.10           O
ATOM   2165  N3  DT  A  14     246.089 224.732 248.697  1.00 70.66           N
ATOM   2166  C4  DT  A  14     245.768 225.967 248.191  1.00 70.61           C
ATOM   2167  O4  DT  A  14     244.682 226.491 248.388  1.00 74.38           O
ATOM   2168  C5  DT  A  14     246.799 226.597 247.421  1.00 71.84           C
ATOM   2169  C7  DT  A  14     246.563 227.951 246.820  1.00 80.77           C
ATOM   2170  C6  DT  A  14     247.955 225.941 247.260  1.00 69.14           C
ATOM   2171  P   DT  A  13     251.901 221.091 245.915  1.00 87.37           P
ATOM   2172  OP1 DT  A  13     253.289 220.591 245.976  1.00 85.65           O
ATOM   2173  OP2 DT  A  13     251.296 221.455 244.620  1.00 91.17           O
ATOM   2174  O5' DT  A  13     250.981 219.990 246.588  1.00 75.06           O
ATOM   2175  C5' DT  A  13     249.677 220.325 246.967  1.00 67.75           C
ATOM   2176  C4' DT  A  13     249.034 219.184 247.712  1.00 62.99           C
ATOM   2177  O4' DT  A  13     247.778 219.628 248.252  1.00 59.08           O
ATOM   2178  C3' DT  A  13     248.646 218.018 246.854  1.00 62.40           C
ATOM   2179  O3' DT  A  13     248.325 216.933 247.698  1.00 57.58           O
ATOM   2180  C2' DT  A  13     247.407 218.586 246.174  1.00 60.33           C
ATOM   2181  C1' DT  A  13     246.742 219.289 247.354  1.00 58.61           C
ATOM   2182  N1  DT  A  13     246.014 220.537 247.025  1.00 55.50           N
ATOM   2183  C2  DT  A  13     244.802 220.754 247.612  1.00 67.41           C
ATOM   2184  O2  DT  A  13     244.271 219.956 248.361  1.00 72.53           O
ATOM   2185  N3  DT  A  13     244.216 221.936 247.283  1.00 69.39           N
ATOM   2186  C4  DT  A  13     244.711 222.911 246.458  1.00 65.99           C
ATOM   2187  O4  DT  A  13     244.101 223.946 246.229  1.00 70.84           O
ATOM   2188  C5  DT  A  13     245.991 222.632 245.886  1.00 59.28           C
ATOM   2189  C7  DT  A  13     246.625 223.626 244.967  1.00 69.39           C
ATOM   2190  C6  DT  A  13     246.585 221.474 246.201  1.00 53.58           C
ATOM   2191  P   DT  A  12     248.056 215.475 247.096  1.00 68.13           P
ATOM   2192  OP1 DT  A  12     248.426 214.501 248.142  1.00 65.42           O
ATOM   2193  OP2 DT  A  12     248.668 215.387 245.756  1.00 74.41           O
ATOM   2194  O5' DT  A  12     246.477 215.430 246.944  1.00 60.59           O
ATOM   2195  C5' DT  A  12     245.676 215.599 248.086  1.00 56.65           C
ATOM   2196  C4' DT  A  12     244.214 215.580 247.726  1.00 54.25           C
ATOM   2197  O4' DT  A  12     243.770 216.923 247.418  1.00 55.50           O
ATOM   2198  C3' DT  A  12     243.871 214.737 246.510  1.00 58.58           C
ATOM   2199  O3' DT  A  12     242.678 214.057 246.752  1.00 60.98           O
ATOM   2200  C2' DT  A  12     243.695 215.786 245.418  1.00 63.10           C
ATOM   2201  C1' DT  A  12     243.052 216.893 246.217  1.00 58.91           C
ATOM   2202  N1  DT  A  12     243.124 218.224 245.589  1.00 60.68           N
ATOM   2203  C2  DT  A  12     242.109 219.112 245.809  1.00 67.35           C
ATOM   2204  O2  DT  A  12     241.144 218.860 246.503  1.00 75.00           O
ATOM   2205  N3  DT  A  12     242.261 220.319 245.192  1.00 65.27           N
ATOM   2206  C4  DT  A  12     243.304 220.716 244.393  1.00 66.10           C
ATOM   2207  O4  DT  A  12     243.350 221.827 243.880  1.00 71.51           O
ATOM   2208  C5  DT  A  12     244.338 219.737 244.198  1.00 65.87           C
ATOM   2209  C7  DT  A  12     245.528 220.057 243.339  1.00 71.27           C
ATOM   2210  C6  DT  A  12     244.200 218.549 244.800  1.00 62.65           C
ATOM   2211  P   DG  A  11     242.527 212.474 246.573  1.00 72.57           P
ATOM   2212  OP1 DG  A  11     242.851 211.717 247.834  1.00 70.59           O
ATOM   2213  OP2 DG  A  11     243.135 211.887 245.319  1.00 74.22           O
ATOM   2214  O5' DG  A  11     240.942 212.403 246.405  1.00 62.30           O
ATOM   2215  C5' DG  A  11     240.131 213.166 247.321  1.00 62.98           C
ATOM   2216  C4' DG  A  11     238.909 213.679 246.602  1.00 64.64           C
ATOM   2217  O4' DG  A  11     239.217 214.944 245.982  1.00 63.23           O
ATOM   2218  C3' DG  A  11     238.383 212.777 245.492  1.00 62.17           C
ATOM   2219  O3' DG  A  11     236.971 212.746 245.613  1.00 61.84           O
ATOM   2220  C2' DG  A  11     238.791 213.510 244.221  1.00 63.13           C
ATOM   2221  C1' DG  A  11     238.668 214.948 244.673  1.00 63.39           C
ATOM   2222  N9  DG  A  11     239.428 215.906 243.884  1.00 65.76           N
ATOM   2223  C8  DG  A  11     240.661 215.719 243.318  1.00 68.07           C
ATOM   2224  N7  DG  A  11     241.102 216.778 242.686  1.00 70.94           N
ATOM   2225  C5  DG  A  11     240.100 217.721 242.857  1.00 69.57           C
ATOM   2226  C6  DG  A  11     240.022 219.054 242.392  1.00 76.40           C
ATOM   2227  O6  DG  A  11     240.849 219.681 241.716  1.00 82.11           O
ATOM   2228  N1  DG  A  11     238.831 219.659 242.789  1.00 77.64           N
ATOM   2229  C2  DG  A  11     237.849 219.057 243.532  1.00 74.85           C
ATOM   2230  N2  DG  A  11     236.773 219.801 243.814  1.00 82.51           N
ATOM   2231  N3  DG  A  11     237.917 217.803 243.969  1.00 69.83           N
ATOM   2232  C4  DG  A  11     239.066 217.198 243.595  1.00 66.80           C
ATOM   2233  P   DC  A  10     236.164 211.363 245.644  1.00 72.40           P
ATOM   2234  OP1 DC  A  10     235.714 210.951 247.023  1.00 70.99           O
ATOM   2235  OP2 DC  A  10     236.839 210.270 244.860  1.00 78.43           O
ATOM   2236  O5' DC  A  10     234.863 211.798 244.824  1.00 76.36           O
ATOM   2237  C5' DC  A  10     234.995 211.971 243.399  1.00 79.18           C
ATOM   2238  C4' DC  A  10     234.416 213.303 242.999  1.00 74.17           C
ATOM   2239  O4' DC  A  10     235.472 214.280 242.951  1.00 70.25           O
ATOM   2240  C3' DC  A  10     233.766 213.294 241.625  1.00 80.78           C
ATOM   2241  O3' DC  A  10     232.356 213.301 241.798  1.00 92.52           O
ATOM   2242  C2' DC  A  10     234.219 214.587 240.960  1.00 79.20           C
ATOM   2243  C1' DC  A  10     235.263 215.184 241.889  1.00 71.70           C
ATOM   2244  N1  DC  A  10     236.571 215.411 241.240  1.00 71.09           N
ATOM   2245  C2  DC  A  10     236.879 216.694 240.800  1.00 78.38           C
ATOM   2246  O2  DC  A  10     236.050 217.597 240.984  1.00 85.40           O
ATOM   2247  N3  DC  A  10     238.067 216.915 240.193  1.00 79.74           N
ATOM   2248  C4  DC  A  10     238.931 215.911 240.018  1.00 76.69           C
ATOM   2249  N4  DC  A  10     240.081 216.185 239.423  1.00 77.67           N
ATOM   2250  C5  DC  A  10     238.631 214.594 240.459  1.00 74.72           C
ATOM   2251  C6  DC  A  10     237.447 214.391 241.054  1.00 73.15           C
ATOM   2252  P   DG  A   9     231.493 211.964 241.602  1.00101.27           P
ATOM   2253  OP1 DG  A   9     230.016 212.184 241.832  1.00108.39           O
ATOM   2254  OP2 DG  A   9     232.055 210.758 242.319  1.00 91.42           O
ATOM   2255  O5' DG  A   9     231.680 211.716 240.030  1.00 95.53           O
ATOM   2256  C5' DG  A   9     230.828 212.446 239.121  1.00 94.93           C
ATOM   2257  C4' DG  A   9     231.385 212.347 237.724  1.00 93.94           C
ATOM   2258  O4' DG  A   9     232.810 212.565 237.763  1.00 90.06           O
ATOM   2259  C3' DG  A   9     231.172 210.998 237.044  1.00 82.13           C
ATOM   2260  O3' DG  A   9     230.917 211.229 235.666  1.00 67.39           O
ATOM   2261  C2' DG  A   9     232.508 210.302 237.256  1.00 80.50           C
ATOM   2262  C1' DG  A   9     233.468 211.468 237.143  1.00 82.28           C
ATOM   2263  N9  DG  A   9     234.732 211.268 237.835  1.00 78.78           N
ATOM   2264  C8  DG  A   9     234.976 210.648 239.034  1.00 80.83           C
ATOM   2265  N7  DG  A   9     236.243 210.663 239.369  1.00 78.05           N
ATOM   2266  C5  DG  A   9     236.862 211.340 238.328  1.00 73.55           C
ATOM   2267  C6  DG  A   9     238.226 211.659 238.135  1.00 74.71           C
ATOM   2268  O6  DG  A   9     239.183 211.397 238.876  1.00 78.53           O
ATOM   2269  N1  DG  A   9     238.421 212.353 236.940  1.00 74.71           N
ATOM   2270  C2  DG  A   9     237.433 212.695 236.052  1.00 75.04           C
ATOM   2271  N2  DG  A   9     237.809 213.361 234.954  1.00 78.62           N
ATOM   2272  N3  DG  A   9     236.150 212.391 236.226  1.00 73.97           N
ATOM   2273  C4  DG  A   9     235.943 211.718 237.378  1.00 73.72           C
ATOM   2274  P   DT  A   8     230.447 210.043 234.695  1.00 20.00           P
ATOM   2275  OP1 DT  A   8     229.101 210.320 234.067  1.00 20.00           O
ATOM   2276  OP2 DT  A   8     230.564 208.670 235.316  1.00 20.00           O
ATOM   2277  O5' DT  A   8     231.537 210.124 233.520  1.00 20.00           O
ATOM   2278  C5' DT  A   8     232.383 211.296 233.448  1.00 20.00           C
ATOM   2279  C4' DT  A   8     233.719 210.915 232.860  1.00 20.00           C
ATOM   2280  O4' DT  A   8     234.696 210.760 233.914  1.00 20.00           O
ATOM   2281  C3' DT  A   8     233.729 209.604 232.079  1.00 20.00           C
ATOM   2282  O3' DT  A   8     234.558 209.756 230.936  1.00 20.00           O
ATOM   2283  C2' DT  A   8     234.432 208.643 233.019  1.00 20.00           C
ATOM   2284  C1' DT  A   8     235.437 209.579 233.655  1.00 20.00           C
ATOM   2285  N1  DT  A   8     235.990 209.091 234.922  1.00 20.00           N
ATOM   2286  C2  DT  A   8     237.306 209.369 235.200  1.00 20.00           C
ATOM   2287  O2  DT  A   8     238.020 210.021 234.451  1.00 20.00           O
ATOM   2288  N3  DT  A   8     237.756 208.865 236.390  1.00 20.00           N
ATOM   2289  C4  DT  A   8     237.040 208.115 237.300  1.00 20.00           C
ATOM   2290  O4  DT  A   8     237.587 207.730 238.334  1.00 20.00           O
ATOM   2291  C5  DT  A   8     235.666 207.857 236.940  1.00 20.00           C
ATOM   2292  C7  DT  A   8     234.812 207.050 237.871  1.00 20.00           C
ATOM   2293  C6  DT  A   8     235.213 208.347 235.779  1.00 20.00           C
ATOM   2294  P   DG  A   7     233.976 210.007 229.458  1.00 95.68           P
ATOM   2295  OP1 DG  A   7     234.203 211.462 229.117  1.00 99.25           O
ATOM   2296  OP2 DG  A   7     232.538 209.556 229.338  1.00 97.06           O
ATOM   2297  O5' DG  A   7     234.843 209.118 228.443  1.00 81.62           O
ATOM   2298  C5' DG  A   7     236.212 208.811 228.792  1.00 81.43           C
ATOM   2299  C4' DG  A   7     236.566 207.446 228.261  1.00 77.79           C
ATOM   2300  O4' DG  A   7     236.122 206.454 229.208  1.00 77.24           O
ATOM   2301  C3' DG  A   7     235.922 207.095 226.922  1.00 78.10           C
ATOM   2302  O3' DG  A   7     236.828 206.379 226.088  1.00 79.11           O
ATOM   2303  C2' DG  A   7     234.746 206.215 227.324  1.00 79.20           C
ATOM   2304  C1' DG  A   7     235.278 205.514 228.556  1.00 76.07           C
ATOM   2305  N9  DG  A   7     234.235 205.135 229.497  1.00 72.22           N
ATOM   2306  C8  DG  A   7     233.062 205.798 229.744  1.00 76.44           C
ATOM   2307  N7  DG  A   7     232.320 205.212 230.649  1.00 77.86           N
ATOM   2308  C5  DG  A   7     233.056 204.097 231.021  1.00 74.90           C
ATOM   2309  C6  DG  A   7     232.754 203.086 231.961  1.00 82.15           C
ATOM   2310  O6  DG  A   7     231.747 202.979 232.674  1.00 87.68           O
ATOM   2311  N1  DG  A   7     233.770 202.137 232.028  1.00 79.08           N
ATOM   2312  C2  DG  A   7     234.922 202.157 231.285  1.00 74.87           C
ATOM   2313  N2  DG  A   7     235.782 201.156 231.498  1.00 74.28           N
ATOM   2314  N3  DG  A   7     235.211 203.103 230.395  1.00 70.79           N
ATOM   2315  C4  DG  A   7     234.237 204.037 230.319  1.00 70.62           C
ATOM   2316  P   DG  A   6     236.625 206.252 224.496  1.00 94.88           P
ATOM   2317  OP1 DG  A   6     237.961 206.333 223.874  1.00 91.01           O
ATOM   2318  OP2 DG  A   6     235.545 207.140 224.023  1.00 94.96           O
ATOM   2319  O5' DG  A   6     236.133 204.738 224.400  1.00 88.09           O
ATOM   2320  C5' DG  A   6     237.078 203.714 224.153  1.00 81.97           C
ATOM   2321  C4' DG  A   6     236.620 202.393 224.739  1.00 79.51           C
ATOM   2322  O4' DG  A   6     236.027 202.617 226.022  1.00 75.31           O
ATOM   2323  C3' DG  A   6     235.540 201.675 223.962  1.00 78.94           C
ATOM   2324  O3' DG  A   6     236.125 200.939 222.914  1.00 84.49           O
ATOM   2325  C2' DG  A   6     234.953 200.753 225.019  1.00 73.26           C
ATOM   2326  C1' DG  A   6     235.151 201.551 226.311  1.00 74.76           C
ATOM   2327  N9  DG  A   6     233.925 202.109 226.840  1.00 77.17           N
ATOM   2328  C8  DG  A   6     233.335 203.286 226.469  1.00 77.25           C
ATOM   2329  N7  DG  A   6     232.241 203.541 227.122  1.00 81.53           N
ATOM   2330  C5  DG  A   6     232.098 202.464 227.981  1.00 78.80           C
ATOM   2331  C6  DG  A   6     231.098 202.192 228.932  1.00 80.75           C
ATOM   2332  O6  DG  A   6     230.106 202.867 229.214  1.00 86.14           O
ATOM   2333  N1  DG  A   6     231.331 200.996 229.592  1.00 81.15           N
ATOM   2334  C2  DG  A   6     232.397 200.169 229.364  1.00 80.10           C
ATOM   2335  N2  DG  A   6     232.453 199.055 230.106  1.00 81.31           N
ATOM   2336  N3  DG  A   6     233.343 200.413 228.475  1.00 78.61           N
ATOM   2337  C4  DG  A   6     233.128 201.575 227.822  1.00 79.02           C
ATOM   2338  P   DG  A   5     235.211 200.090 221.905  1.00 84.23           P
ATOM   2339  OP1 DG  A   5     235.995 199.966 220.663  1.00 78.24           O
ATOM   2340  OP2 DG  A   5     233.864 200.700 221.860  1.00 85.33           O
ATOM   2341  O5' DG  A   5     235.096 198.657 222.599  1.00 78.88           O
ATOM   2342  C5' DG  A   5     233.860 197.946 222.593  1.00 77.30           C
ATOM   2343  C4' DG  A   5     234.108 196.450 222.575  1.00 77.37           C
ATOM   2344  O4' DG  A   5     235.521 196.228 222.582  1.00 78.41           O
ATOM   2345  C3' DG  A   5     233.586 195.696 223.781  1.00 78.70           C
ATOM   2346  O3' DG  A   5     232.232 195.218 223.539  1.00 87.99           O
ATOM   2347  C2' DG  A   5     234.599 194.554 223.985  1.00 81.54           C
ATOM   2348  C1' DG  A   5     235.795 194.958 223.110  1.00 78.43           C
ATOM   2349  N9  DG  A   5     237.067 195.046 223.819  1.00 75.16           N
ATOM   2350  C8  DG  A   5     238.229 194.401 223.499  1.00 71.90           C
ATOM   2351  N7  DG  A   5     239.219 194.690 224.288  1.00 71.86           N
ATOM   2352  C5  DG  A   5     238.685 195.599 225.183  1.00 69.20           C
ATOM   2353  C6  DG  A   5     239.290 196.261 226.267  1.00 68.37           C
ATOM   2354  O6  DG  A   5     240.460 196.170 226.664  1.00 75.30           O
ATOM   2355  N1  DG  A   5     238.400 197.097 226.922  1.00 66.88           N
ATOM   2356  C2  DG  A   5     237.092 197.273 226.573  1.00 76.70           C
ATOM   2357  N2  DG  A   5     236.390 198.130 227.329  1.00 82.24           N
ATOM   2358  N3  DG  A   5     236.507 196.660 225.555  1.00 80.94           N
ATOM   2359  C4  DG  A   5     237.364 195.837 224.906  1.00 74.33           C
ATOM   2360  P   DG  A   4     231.914 193.916 222.636  1.00 91.83           P
ATOM   2361  OP1 DG  A   4     232.867 193.807 221.516  1.00 82.27           O
ATOM   2362  OP2 DG  A   4     230.470 193.978 222.327  1.00 90.60           O
ATOM   2363  O5' DG  A   4     232.125 192.681 223.625  1.00 81.29           O
ATOM   2364  C5' DG  A   4     232.056 191.359 223.126  1.00 76.85           C
ATOM   2365  C4' DG  A   4     233.006 190.452 223.884  1.00 74.50           C
ATOM   2366  O4' DG  A   4     233.730 191.241 224.852  1.00 75.47           O
ATOM   2367  C3' DG  A   4     232.332 189.330 224.659  1.00 72.41           C
ATOM   2368  O3' DG  A   4     233.059 188.121 224.533  1.00 67.17           O
ATOM   2369  C2' DG  A   4     232.319 189.839 226.094  1.00 71.17           C
ATOM   2370  C1' DG  A   4     233.561 190.706 226.143  1.00 69.98           C
ATOM   2371  N9  DG  A   4     233.451 191.818 227.071  1.00 68.27           N
ATOM   2372  C8  DG  A   4     232.804 193.003 226.859  1.00 70.85           C
ATOM   2373  N7  DG  A   4     232.875 193.819 227.868  1.00 68.65           N
ATOM   2374  C5  DG  A   4     233.620 193.129 228.805  1.00 64.69           C
ATOM   2375  C6  DG  A   4     234.023 193.510 230.096  1.00 71.50           C
ATOM   2376  O6  DG  A   4     233.793 194.570 230.690  1.00 76.63           O
ATOM   2377  N1  DG  A   4     234.768 192.516 230.714  1.00 74.18           N
ATOM   2378  C2  DG  A   4     235.082 191.309 230.152  1.00 72.68           C
ATOM   2379  N2  DG  A   4     235.813 190.475 230.905  1.00 71.10           N
ATOM   2380  N3  DG  A   4     234.707 190.939 228.942  1.00 70.26           N
ATOM   2381  C4  DG  A   4     233.983 191.897 228.328  1.00 65.53           C
ATOM   2382  P   DT  A   3     232.261 186.729 224.469  1.00 85.77           P
ATOM   2383  OP1 DT  A   3     232.818 185.944 223.352  1.00 77.22           O
ATOM   2384  OP2 DT  A   3     230.815 187.028 224.521  1.00 95.70           O
ATOM   2385  O5' DT  A   3     232.654 185.989 225.822  1.00 83.91           O
ATOM   2386  C5' DT  A   3     233.934 185.418 225.944  1.00 85.28           C
ATOM   2387  C4' DT  A   3     234.202 184.961 227.361  1.00 83.48           C
ATOM   2388  O4' DT  A   3     235.631 185.030 227.603  1.00 78.94           O
ATOM   2389  C3' DT  A   3     233.599 185.834 228.446  1.00 76.93           C
ATOM   2390  O3' DT  A   3     233.615 185.132 229.667  1.00 74.45           O
ATOM   2391  C2' DT  A   3     234.612 186.958 228.473  1.00 78.03           C
ATOM   2392  C1' DT  A   3     235.904 186.146 228.427  1.00 79.01           C
ATOM   2393  N1  DT  A   3     237.067 186.877 227.868  1.00 79.94           N
ATOM   2394  C2  DT  A   3     237.731 187.779 228.656  1.00 79.48           C
ATOM   2395  O2  DT  A   3     237.411 188.022 229.803  1.00 80.40           O
ATOM   2396  N3  DT  A   3     238.794 188.396 228.054  1.00 75.71           N
ATOM   2397  C4  DT  A   3     239.253 188.197 226.771  1.00 68.73           C
ATOM   2398  O4  DT  A   3     240.216 188.799 226.318  1.00 70.48           O
ATOM   2399  C5  DT  A   3     238.512 187.236 225.998  1.00 72.57           C
ATOM   2400  C7  DT  A   3     238.913 186.936 224.586  1.00 74.15           C
ATOM   2401  C6  DT  A   3     237.471 186.626 226.579  1.00 78.56           C
ATOM   2402  P   DG  A   2     232.413 185.259 230.717  1.00 82.00           P
ATOM   2403  OP1 DG  A   2     232.804 184.443 231.883  1.00 85.84           O
ATOM   2404  OP2 DG  A   2     231.162 184.933 230.017  1.00 93.67           O
ATOM   2405  O5' DG  A   2     232.408 186.801 231.146  1.00 66.76           O
ATOM   2406  C5' DG  A   2     233.317 187.250 232.129  1.00 64.56           C
ATOM   2407  C4' DG  A   2     232.871 188.559 232.754  1.00 60.07           C
ATOM   2408  O4' DG  A   2     232.584 189.528 231.721  1.00 62.82           O
ATOM   2409  C3' DG  A   2     231.617 188.486 233.629  1.00 70.02           C
ATOM   2410  O3' DG  A   2     231.851 189.155 234.850  1.00 79.47           O
ATOM   2411  C2' DG  A   2     230.574 189.234 232.800  1.00 76.71           C
ATOM   2412  C1' DG  A   2     231.451 190.254 232.109  1.00 67.79           C
ATOM   2413  N9  DG  A   2     230.846 190.865 230.930  1.00 68.67           N
ATOM   2414  C8  DG  A   2     230.460 190.239 229.773  1.00 69.90           C
ATOM   2415  N7  DG  A   2     229.953 191.048 228.891  1.00 67.23           N
ATOM   2416  C5  DG  A   2     230.007 192.288 229.502  1.00 66.87           C
ATOM   2417  C6  DG  A   2     229.596 193.548 229.025  1.00 77.40           C
ATOM   2418  O6  DG  A   2     229.088 193.827 227.932  1.00 86.72           O
ATOM   2419  N1  DG  A   2     229.825 194.549 229.956  1.00 80.01           N
ATOM   2420  C2  DG  A   2     230.378 194.354 231.192  1.00 79.28           C
ATOM   2421  N2  DG  A   2     230.523 195.444 231.956  1.00 85.57           N
ATOM   2422  N3  DG  A   2     230.768 193.176 231.649  1.00 73.03           N
ATOM   2423  C4  DG  A   2     230.549 192.193 230.754  1.00 67.12           C
ATOM   2424  P   DT  A   1     232.296 188.340 236.159  1.00 90.29           P
ATOM   2425  OP1 DT  A   1     231.582 187.050 236.170  1.00 92.35           O
ATOM   2426  OP2 DT  A   1     232.154 189.259 237.304  1.00 78.53           O
ATOM   2427  O5' DT  A   1     233.856 188.061 235.927  1.00 90.98           O
ATOM   2428  C5' DT  A   1     234.786 188.179 237.015  1.00 82.19           C
ATOM   2429  C4' DT  A   1     235.384 189.571 237.062  1.00 70.13           C
ATOM   2430  O4' DT  A   1     234.775 190.383 236.056  1.00 70.77           O
ATOM   2431  C3' DT  A   1     235.143 190.334 238.347  1.00 65.23           C
ATOM   2432  O3' DT  A   1     236.189 190.052 239.250  1.00 67.87           O
ATOM   2433  C2' DT  A   1     235.194 191.799 237.895  1.00 67.23           C
ATOM   2434  C1' DT  A   1     235.021 191.725 236.377  1.00 66.67           C
ATOM   2435  N1  DT  A   1     233.899 192.547 235.879  1.00 65.29           N
ATOM   2436  C2  DT  A   1     233.672 192.621 234.535  1.00 66.59           C
ATOM   2437  O2  DT  A   1     234.341 192.032 233.716  1.00 67.36           O
ATOM   2438  N3  DT  A   1     232.620 193.409 234.177  1.00 71.35           N
ATOM   2439  C4  DT  A   1     231.790 194.123 235.013  1.00 73.76           C
ATOM   2440  O4  DT  A   1     230.865 194.804 234.591  1.00 78.16           O
ATOM   2441  C5  DT  A   1     232.087 194.008 236.413  1.00 70.48           C
ATOM   2442  C7  DT  A   1     231.254 194.743 237.421  1.00 72.77           C
ATOM   2443  C6  DT  A   1     233.118 193.235 236.775  1.00 69.53           C
ATOM   2444  P   DG  A  -1     235.905 189.899 240.818  1.00 75.15           P
ATOM   2445  OP1 DG  A  -1     236.988 189.046 241.363  1.00 66.70           O
ATOM   2446  OP2 DG  A  -1     234.479 189.540 240.956  1.00 81.24           O
ATOM   2447  O5' DG  A  -1     236.099 191.376 241.391  1.00 76.08           O
ATOM   2448  C5' DG  A  -1     235.033 192.309 241.348  1.00 74.88           C
ATOM   2449  C4' DG  A  -1     235.571 193.727 241.362  1.00 73.83           C
ATOM   2450  O4' DG  A  -1     236.129 194.022 240.072  1.00 67.30           O
ATOM   2451  C3' DG  A  -1     234.536 194.807 241.573  1.00 80.23           C
ATOM   2452  O3' DG  A  -1     234.326 195.003 242.952  1.00 93.49           O
ATOM   2453  C2' DG  A  -1     235.194 196.025 240.941  1.00 73.18           C
ATOM   2454  C1' DG  A  -1     236.041 195.408 239.824  1.00 66.93           C
ATOM   2455  N9  DG  A  -1     235.565 195.607 238.442  1.00 66.10           N
ATOM   2456  C8  DG  A  -1     236.134 195.059 237.328  1.00 69.30           C
ATOM   2457  N7  DG  A  -1     235.554 195.391 236.220  1.00 67.27           N
ATOM   2458  C5  DG  A  -1     234.531 196.228 236.605  1.00 66.50           C
ATOM   2459  C6  DG  A  -1     233.568 196.886 235.817  1.00 71.77           C
ATOM   2460  O6  DG  A  -1     233.436 196.854 234.587  1.00 72.87           O
ATOM   2461  N1  DG  A  -1     232.700 197.639 236.589  1.00 79.64           N
ATOM   2462  C2  DG  A  -1     232.757 197.745 237.952  1.00 78.89           C
ATOM   2463  N2  DG  A  -1     231.827 198.522 238.526  1.00 83.68           N
ATOM   2464  N3  DG  A  -1     233.653 197.127 238.707  1.00 72.58           N
ATOM   2465  C4  DG  A  -1     234.512 196.386 237.972  1.00 65.40           C
ATOM   2466  P   DG  A  -2     232.873 194.748 243.582  1.00110.78           P
ATOM   2467  OP1 DG  A  -2     232.454 193.380 243.202  1.00103.40           O
ATOM   2468  OP2 DG  A  -2     232.018 195.903 243.242  1.00105.61           O
ATOM   2469  O5' DG  A  -2     233.132 194.773 245.154  1.00112.73           O
ATOM   2470  C5' DG  A  -2     232.200 194.161 246.032  1.00116.86           C
ATOM   2471  C4' DG  A  -2     232.701 194.186 247.462  1.00120.32           C
ATOM   2472  O4' DG  A  -2     233.225 195.502 247.760  1.00120.59           O
ATOM   2473  C3' DG  A  -2     231.629 193.935 248.513  1.00126.68           C
ATOM   2474  O3' DG  A  -2     232.214 193.414 249.700  1.00126.97           O
ATOM   2475  C2' DG  A  -2     231.077 195.334 248.733  1.00124.54           C
ATOM   2476  C1' DG  A  -2     232.338 196.187 248.622  1.00122.60           C
ATOM   2477  N9  DG  A  -2     232.089 197.511 248.067  1.00119.90           N
ATOM   2478  C8  DG  A  -2     232.154 197.883 246.748  1.00117.96           C
ATOM   2479  N7  DG  A  -2     231.872 199.141 246.551  1.00117.32           N
ATOM   2480  C5  DG  A  -2     231.601 199.632 247.822  1.00119.20           C
ATOM   2481  C6  DG  A  -2     231.236 200.935 248.239  1.00118.88           C
ATOM   2482  O6  DG  A  -2     231.073 201.949 247.546  1.00117.27           O
ATOM   2483  N1  DG  A  -2     231.057 201.001 249.618  1.00118.41           N
ATOM   2484  C2  DG  A  -2     231.210 199.943 250.482  1.00117.77           C
ATOM   2485  N2  DG  A  -2     230.994 200.200 251.781  1.00113.82           N
ATOM   2486  N3  DG  A  -2     231.552 198.720 250.102  1.00118.81           N
ATOM   2487  C4  DG  A  -2     231.731 198.639 248.765  1.00119.22           C
TER    2488      DG  A  -2
ATOM   2489  P   DG  B  10     235.541 225.162 232.565  1.00165.04           P
ATOM   2490  OP1 DG  B  10     234.483 224.129 232.518  1.00155.76           O
ATOM   2491  OP2 DG  B  10     235.262 226.530 232.073  1.00163.86           O
ATOM   2492  O5' DG  B  10     236.076 225.281 234.067  1.00145.49           O
ATOM   2493  C5' DG  B  10     235.151 225.394 235.137  1.00137.32           C
ATOM   2494  C4' DG  B  10     235.870 225.499 236.469  1.00125.48           C
ATOM   2495  O4' DG  B  10     236.427 224.226 236.825  1.00119.33           O
ATOM   2496  C3' DG  B  10     237.044 226.473 236.500  1.00123.04           C
ATOM   2497  O3' DG  B  10     236.640 227.730 237.093  1.00124.78           O
ATOM   2498  C2' DG  B  10     238.145 225.741 237.298  1.00111.35           C
ATOM   2499  C1' DG  B  10     237.460 224.453 237.743  1.00109.60           C
ATOM   2500  N9  DG  B  10     238.326 223.279 237.761  1.00102.09           N
ATOM   2501  C8  DG  B  10     239.574 223.152 237.205  1.00 95.46           C
ATOM   2502  N7  DG  B  10     240.100 221.971 237.384  1.00 92.04           N
ATOM   2503  C5  DG  B  10     239.136 221.275 238.101  1.00 93.08           C
ATOM   2504  C6  DG  B  10     239.138 219.948 238.585  1.00 91.60           C
ATOM   2505  O6  DG  B  10     240.022 219.089 238.473  1.00 94.32           O
ATOM   2506  N1  DG  B  10     237.962 219.646 239.261  1.00 88.85           N
ATOM   2507  C2  DG  B  10     236.918 220.515 239.442  1.00 89.69           C
ATOM   2508  N2  DG  B  10     235.863 220.054 240.121  1.00 88.29           N
ATOM   2509  N3  DG  B  10     236.906 221.757 238.997  1.00 95.43           N
ATOM   2510  C4  DG  B  10     238.042 222.067 238.337  1.00 96.66           C
ATOM   2511  P   DC  B  11     236.635 227.979 238.685  1.00128.10           P
ATOM   2512  OP1 DC  B  11     238.027 228.103 239.167  1.00125.76           O
ATOM   2513  OP2 DC  B  11     235.706 229.101 238.924  1.00125.43           O
ATOM   2514  O5' DC  B  11     235.949 226.676 239.303  1.00123.37           O
ATOM   2515  C5' DC  B  11     234.546 226.647 239.545  1.00120.83           C
ATOM   2516  C4' DC  B  11     234.265 226.293 240.992  1.00115.30           C
ATOM   2517  O4' DC  B  11     234.757 224.962 241.259  1.00109.70           O
ATOM   2518  C3' DC  B  11     234.909 227.232 242.001  1.00109.83           C
ATOM   2519  O3' DC  B  11     233.894 227.905 242.777  1.00115.28           O
ATOM   2520  C2' DC  B  11     235.855 226.370 242.844  1.00100.02           C
ATOM   2521  C1' DC  B  11     235.617 224.936 242.374  1.00 99.53           C
ATOM   2522  N1  DC  B  11     236.860 224.230 241.977  1.00 94.39           N
ATOM   2523  C2  DC  B  11     237.041 222.892 242.331  1.00 91.92           C
ATOM   2524  O2  DC  B  11     236.160 222.318 242.979  1.00 95.20           O
ATOM   2525  N3  DC  B  11     238.179 222.264 241.954  1.00 88.86           N
ATOM   2526  C4  DC  B  11     239.101 222.924 241.258  1.00 88.31           C
ATOM   2527  N4  DC  B  11     240.208 222.269 240.906  1.00 88.72           N
ATOM   2528  C5  DC  B  11     238.931 224.284 240.889  1.00 94.16           C
ATOM   2529  C6  DC  B  11     237.806 224.891 241.264  1.00 96.89           C
ATOM   2530  P   DA  B  12     233.259 227.259 244.108  1.00126.26           P
ATOM   2531  OP1 DA  B  12     233.041 225.812 243.916  1.00113.64           O
ATOM   2532  OP2 DA  B  12     232.099 228.095 244.478  1.00122.93           O
ATOM   2533  O5' DA  B  12     234.368 227.522 245.224  1.00115.29           O
ATOM   2534  C5' DA  B  12     234.027 227.431 246.589  1.00106.11           C
ATOM   2535  C4' DA  B  12     233.952 225.985 247.025  1.00 95.95           C
ATOM   2536  O4' DA  B  12     234.851 225.194 246.206  1.00 94.72           O
ATOM   2537  C3' DA  B  12     234.389 225.742 248.455  1.00 86.40           C
ATOM   2538  O3' DA  B  12     233.724 224.614 248.981  1.00 88.44           O
ATOM   2539  C2' DA  B  12     235.870 225.485 248.283  1.00 79.16           C
ATOM   2540  C1' DA  B  12     235.877 224.662 247.010  1.00 81.30           C
ATOM   2541  N9  DA  B  12     237.131 224.741 246.274  1.00 80.10           N
ATOM   2542  C8  DA  B  12     237.637 225.828 245.632  1.00 84.94           C
ATOM   2543  N7  DA  B  12     238.790 225.610 245.053  1.00 80.91           N
ATOM   2544  C5  DA  B  12     239.059 224.288 245.339  1.00 76.58           C
ATOM   2545  C6  DA  B  12     240.136 223.452 245.008  1.00 79.04           C
ATOM   2546  N6  DA  B  12     241.183 223.855 244.284  1.00 83.98           N
ATOM   2547  N1  DA  B  12     240.098 222.181 245.451  1.00 79.75           N
ATOM   2548  C2  DA  B  12     239.048 221.785 246.174  1.00 78.98           C
ATOM   2549  N3  DA  B  12     237.979 222.482 246.546  1.00 78.06           N
ATOM   2550  C4  DA  B  12     238.048 223.738 246.091  1.00 76.77           C
ATOM   2551  P   DA  B  13     233.180 224.641 250.490  1.00 97.31           P
ATOM   2552  OP1 DA  B  13     233.406 225.998 251.023  1.00 87.36           O
ATOM   2553  OP2 DA  B  13     231.822 224.061 250.502  1.00 95.40           O
ATOM   2554  O5' DA  B  13     234.138 223.625 251.254  1.00 87.46           O
ATOM   2555  C5' DA  B  13     234.007 222.239 251.024  1.00 81.55           C
ATOM   2556  C4' DA  B  13     235.288 221.521 251.378  1.00 75.33           C
ATOM   2557  O4' DA  B  13     236.318 221.894 250.444  1.00 73.49           O
ATOM   2558  C3' DA  B  13     235.837 221.834 252.765  1.00 73.03           C
ATOM   2559  O3' DA  B  13     236.005 220.636 253.483  1.00 76.58           O
ATOM   2560  C2' DA  B  13     237.173 222.528 252.492  1.00 69.59           C
ATOM   2561  C1' DA  B  13     237.531 221.995 251.126  1.00 68.39           C
ATOM   2562  N9  DA  B  13     238.392 222.878 250.365  1.00 64.94           N
ATOM   2563  C8  DA  B  13     238.166 224.180 250.066  1.00 68.94           C
ATOM   2564  N7  DA  B  13     239.106 224.726 249.346  1.00 69.62           N
ATOM   2565  C5  DA  B  13     240.012 223.707 249.168  1.00 66.81           C
ATOM   2566  C6  DA  B  13     241.233 223.643 248.495  1.00 71.83           C
ATOM   2567  N6  DA  B  13     241.773 224.681 247.852  1.00 76.54           N
ATOM   2568  N1  DA  B  13     241.890 222.474 248.510  1.00 72.76           N
ATOM   2569  C2  DA  B  13     241.348 221.441 249.151  1.00 70.43           C
ATOM   2570  N3  DA  B  13     240.207 221.383 249.820  1.00 68.03           N
ATOM   2571  C4  DA  B  13     239.583 222.560 249.787  1.00 64.53           C
ATOM   2572  P   DA  B  14     236.586 220.659 254.976  1.00 94.50           P
ATOM   2573  OP1 DA  B  14     235.887 219.599 255.720  1.00 80.50           O
ATOM   2574  OP2 DA  B  14     236.585 222.047 255.487  1.00 92.54           O
ATOM   2575  O5' DA  B  14     238.087 220.186 254.786  1.00 71.15           O
ATOM   2576  C5' DA  B  14     238.331 218.958 254.169  1.00 63.49           C
ATOM   2577  C4' DA  B  14     239.795 218.796 253.863  1.00 59.66           C
ATOM   2578  O4' DA  B  14     240.209 219.815 252.930  1.00 61.45           O
ATOM   2579  C3' DA  B  14     240.723 218.909 255.065  1.00 59.33           C
ATOM   2580  O3' DA  B  14     241.644 217.845 255.029  1.00 58.18           O
ATOM   2581  C2' DA  B  14     241.406 220.263 254.852  1.00 63.16           C
ATOM   2582  C1' DA  B  14     241.440 220.338 253.342  1.00 63.17           C
ATOM   2583  N9  DA  B  14     241.553 221.685 252.801  1.00 62.93           N
ATOM   2584  C8  DA  B  14     240.645 222.691 252.912  1.00 68.64           C
ATOM   2585  N7  DA  B  14     240.999 223.791 252.301  1.00 68.75           N
ATOM   2586  C5  DA  B  14     242.218 223.481 251.739  1.00 64.75           C
ATOM   2587  C6  DA  B  14     243.116 224.227 250.955  1.00 70.88           C
ATOM   2588  N6  DA  B  14     242.903 225.495 250.597  1.00 76.15           N
ATOM   2589  N1  DA  B  14     244.247 223.620 250.554  1.00 74.16           N
ATOM   2590  C2  DA  B  14     244.456 222.350 250.911  1.00 74.80           C
ATOM   2591  N3  DA  B  14     243.686 221.551 251.647  1.00 73.54           N
ATOM   2592  C4  DA  B  14     242.572 222.186 252.033  1.00 65.53           C
ATOM   2593  P   DA  B  15     242.481 217.430 256.329  1.00 72.15           P
ATOM   2594  OP1 DA  B  15     242.122 216.045 256.685  1.00 71.42           O
ATOM   2595  OP2 DA  B  15     242.350 218.507 257.329  1.00 81.03           O
ATOM   2596  O5' DA  B  15     243.973 217.436 255.794  1.00 61.71           O
ATOM   2597  C5' DA  B  15     244.283 218.239 254.689  1.00 62.20           C
ATOM   2598  C4' DA  B  15     245.746 218.158 254.349  1.00 65.37           C
ATOM   2599  O4' DA  B  15     246.102 219.313 253.565  1.00 64.54           O
ATOM   2600  C3' DA  B  15     246.678 218.208 255.535  1.00 62.88           C
ATOM   2601  O3' DA  B  15     247.929 217.669 255.169  1.00 64.99           O
ATOM   2602  C2' DA  B  15     246.763 219.703 255.805  1.00 60.56           C
ATOM   2603  C1' DA  B  15     246.662 220.298 254.403  1.00 61.05           C
ATOM   2604  N9  DA  B  15     245.824 221.485 254.343  1.00 60.42           N
ATOM   2605  C8  DA  B  15     244.609 221.662 254.929  1.00 62.69           C
ATOM   2606  N7  DA  B  15     244.086 222.841 254.708  1.00 61.29           N
ATOM   2607  C5  DA  B  15     245.027 223.479 253.929  1.00 60.27           C
ATOM   2608  C6  DA  B  15     245.073 224.760 253.361  1.00 65.46           C
ATOM   2609  N6  DA  B  15     244.100 225.661 253.503  1.00 69.61           N
ATOM   2610  N1  DA  B  15     246.155 225.082 252.633  1.00 70.40           N
ATOM   2611  C2  DA  B  15     247.123 224.176 252.488  1.00 71.17           C
ATOM   2612  N3  DA  B  15     247.194 222.944 252.980  1.00 69.50           N
ATOM   2613  C4  DA  B  15     246.103 222.656 253.696  1.00 62.96           C
ATOM   2614  P   DA  B  16     249.173 217.744 256.175  1.00 72.85           P
ATOM   2615  OP1 DA  B  16     250.060 216.604 255.874  1.00 72.72           O
ATOM   2616  OP2 DA  B  16     248.659 217.917 257.548  1.00 74.43           O
ATOM   2617  O5' DA  B  16     249.913 219.080 255.733  1.00 75.66           O
ATOM   2618  C5' DA  B  16     250.109 219.338 254.359  1.00 70.69           C
ATOM   2619  C4' DA  B  16     251.086 220.478 254.150  1.00 69.47           C
ATOM   2620  O4' DA  B  16     250.366 221.720 253.975  1.00 61.34           O
ATOM   2621  C3' DA  B  16     252.055 220.718 255.290  1.00 74.33           C
ATOM   2622  O3' DA  B  16     253.276 221.165 254.759  1.00 81.11           O
ATOM   2623  C2' DA  B  16     251.355 221.811 256.095  1.00 71.64           C
ATOM   2624  C1' DA  B  16     250.721 222.634 254.989  1.00 66.31           C
ATOM   2625  N9  DA  B  16     249.509 223.331 255.381  1.00 62.87           N
ATOM   2626  C8  DA  B  16     248.483 222.839 256.120  1.00 63.62           C
ATOM   2627  N7  DA  B  16     247.504 223.690 256.293  1.00 63.66           N
ATOM   2628  C5  DA  B  16     247.918 224.811 255.606  1.00 62.65           C
ATOM   2629  C6  DA  B  16     247.325 226.065 255.400  1.00 69.54           C
ATOM   2630  N6  DA  B  16     246.134 226.406 255.896  1.00 72.21           N
ATOM   2631  N1  DA  B  16     248.001 226.962 254.664  1.00 74.24           N
ATOM   2632  C2  DA  B  16     249.189 226.619 254.170  1.00 76.62           C
ATOM   2633  N3  DA  B  16     249.844 225.471 254.296  1.00 74.90           N
ATOM   2634  C4  DA  B  16     249.145 224.603 255.032  1.00 65.32           C
ATOM   2635  P   DC  B  17     254.620 221.078 255.626  1.00103.82           P
ATOM   2636  OP1 DC  B  17     255.628 220.363 254.817  1.00 92.70           O
ATOM   2637  OP2 DC  B  17     254.267 220.576 256.971  1.00102.26           O
ATOM   2638  O5' DC  B  17     255.051 222.606 255.758  1.00 96.25           O
ATOM   2639  C5' DC  B  17     254.699 223.512 254.728  1.00 87.94           C
ATOM   2640  C4' DC  B  17     254.698 224.934 255.241  1.00 87.72           C
ATOM   2641  O4' DC  B  17     253.334 225.386 255.457  1.00 78.68           O
ATOM   2642  C3' DC  B  17     255.422 225.137 256.572  1.00 92.72           C
ATOM   2643  O3' DC  B  17     256.212 226.302 256.493  1.00102.92           O
ATOM   2644  C2' DC  B  17     254.269 225.322 257.554  1.00 83.15           C
ATOM   2645  C1' DC  B  17     253.298 226.075 256.674  1.00 78.83           C
ATOM   2646  N1  DC  B  17     251.909 226.111 257.191  1.00 74.19           N
ATOM   2647  C2  DC  B  17     251.137 227.251 256.983  1.00 78.13           C
ATOM   2648  O2  DC  B  17     251.628 228.193 256.354  1.00 83.79           O
ATOM   2649  N3  DC  B  17     249.876 227.286 257.463  1.00 74.53           N
ATOM   2650  C4  DC  B  17     249.393 226.244 258.131  1.00 71.59           C
ATOM   2651  N4  DC  B  17     248.140 226.320 258.589  1.00 73.25           N
ATOM   2652  C5  DC  B  17     250.170 225.074 258.361  1.00 70.65           C
ATOM   2653  C6  DC  B  17     251.413 225.054 257.881  1.00 72.21           C
ATOM   2654  P   DA  B  18     257.590 226.412 257.307  1.00121.08           P
ATOM   2655  OP1 DA  B  18     258.637 225.740 256.511  1.00117.60           O
ATOM   2656  OP2 DA  B  18     257.339 225.988 258.701  1.00111.78           O
ATOM   2657  O5' DA  B  18     257.878 227.980 257.315  1.00107.29           O
ATOM   2658  C5' DA  B  18     257.616 228.740 256.151  1.00 99.82           C
ATOM   2659  C4' DA  B  18     256.934 230.050 256.498  1.00100.96           C
ATOM   2660  O4' DA  B  18     255.542 229.813 256.825  1.00 97.30           O
ATOM   2661  C3' DA  B  18     257.523 230.796 257.693  1.00 98.69           C
ATOM   2662  O3' DA  B  18     257.525 232.175 257.419  1.00101.73           O
ATOM   2663  C2' DA  B  18     256.545 230.465 258.812  1.00 94.71           C
ATOM   2664  C1' DA  B  18     255.240 230.446 258.044  1.00 92.13           C
ATOM   2665  N9  DA  B  18     254.177 229.695 258.701  1.00 83.27           N
ATOM   2666  C8  DA  B  18     254.234 228.411 259.148  1.00 84.79           C
ATOM   2667  N7  DA  B  18     253.120 227.992 259.692  1.00 82.64           N
ATOM   2668  C5  DA  B  18     252.275 229.077 259.591  1.00 78.69           C
ATOM   2669  C6  DA  B  18     250.941 229.274 259.986  1.00 78.72           C
ATOM   2670  N6  DA  B  18     250.204 228.336 260.587  1.00 81.01           N
ATOM   2671  N1  DA  B  18     250.390 230.475 259.740  1.00 79.32           N
ATOM   2672  C2  DA  B  18     251.131 231.410 259.138  1.00 84.30           C
ATOM   2673  N3  DA  B  18     252.390 231.338 258.719  1.00 84.73           N
ATOM   2674  C4  DA  B  18     252.908 230.133 258.980  1.00 79.68           C
ATOM   2675  P   DA  B  19     258.631 233.130 258.074  1.00118.86           P
ATOM   2676  OP1 DA  B  19     259.493 233.626 256.980  1.00110.90           O
ATOM   2677  OP2 DA  B  19     259.228 232.413 259.222  1.00114.26           O
ATOM   2678  O5' DA  B  19     257.773 234.348 258.644  1.00112.01           O
ATOM   2679  C5' DA  B  19     256.712 234.882 257.870  1.00104.02           C
ATOM   2680  C4' DA  B  19     255.711 235.598 258.755  1.00 99.89           C
ATOM   2681  O4' DA  B  19     254.708 234.657 259.222  1.00 93.73           O
ATOM   2682  C3' DA  B  19     256.302 236.230 260.010  1.00 97.39           C
ATOM   2683  O3' DA  B  19     255.654 237.454 260.274  1.00102.60           O
ATOM   2684  C2' DA  B  19     255.983 235.197 261.080  1.00 92.82           C
ATOM   2685  C1' DA  B  19     254.615 234.742 260.623  1.00 89.00           C
ATOM   2686  N9  DA  B  19     254.227 233.443 261.143  1.00 83.18           N
ATOM   2687  C8  DA  B  19     255.021 232.348 261.308  1.00 83.35           C
ATOM   2688  N7  DA  B  19     254.388 231.313 261.803  1.00 80.53           N
ATOM   2689  C5  DA  B  19     253.096 231.767 261.978  1.00 77.36           C
ATOM   2690  C6  DA  B  19     251.934 231.151 262.468  1.00 73.53           C
ATOM   2691  N6  DA  B  19     251.897 229.889 262.892  1.00 74.81           N
ATOM   2692  N1  DA  B  19     250.809 231.885 262.510  1.00 75.47           N
ATOM   2693  C2  DA  B  19     250.853 233.147 262.084  1.00 78.63           C
ATOM   2694  N3  DA  B  19     251.882 233.831 261.604  1.00 81.97           N
ATOM   2695  C4  DA  B  19     252.983 233.075 261.577  1.00 80.47           C
ATOM   2696  P   DG  B  20     256.308 238.501 261.297  1.00119.45           P
ATOM   2697  OP1 DG  B  20     255.491 239.734 261.260  1.00118.01           O
ATOM   2698  OP2 DG  B  20     257.752 238.566 260.990  1.00113.23           O
ATOM   2699  O5' DG  B  20     256.152 237.790 262.718  1.00110.24           O
ATOM   2700  C5' DG  B  20     255.593 238.495 263.811  1.00104.97           C
ATOM   2701  C4' DG  B  20     254.077 238.431 263.783  1.00 97.77           C
ATOM   2702  O4' DG  B  20     253.650 237.058 263.599  1.00 88.79           O
ATOM   2703  C3' DG  B  20     253.405 238.919 265.054  1.00 91.53           C
ATOM   2704  O3' DG  B  20     252.244 239.645 264.749  1.00 96.08           O
ATOM   2705  C2' DG  B  20     253.088 237.631 265.805  1.00 87.18           C
ATOM   2706  C1' DG  B  20     252.833 236.650 264.672  1.00 81.76           C
ATOM   2707  N9  DG  B  20     253.182 235.276 265.007  1.00 77.04           N
ATOM   2708  C8  DG  B  20     254.417 234.692 264.901  1.00 79.56           C
ATOM   2709  N7  DG  B  20     254.434 233.445 265.272  1.00 79.78           N
ATOM   2710  C5  DG  B  20     253.127 233.184 265.649  1.00 71.11           C
ATOM   2711  C6  DG  B  20     252.545 232.000 266.135  1.00 67.77           C
ATOM   2712  O6  DG  B  20     253.085 230.908 266.338  1.00 72.09           O
ATOM   2713  N1  DG  B  20     251.196 232.162 266.395  1.00 69.27           N
ATOM   2714  C2  DG  B  20     250.499 233.325 266.207  1.00 71.24           C
ATOM   2715  N2  DG  B  20     249.201 233.298 266.522  1.00 75.13           N
ATOM   2716  N3  DG  B  20     251.034 234.442 265.749  1.00 70.84           N
ATOM   2717  C4  DG  B  20     252.346 234.299 265.492  1.00 71.37           C
ATOM   2718  P   DT  B  21     251.826 240.877 265.686  1.00112.13           P
ATOM   2719  OP1 DT  B  21     251.011 241.821 264.885  1.00112.64           O
ATOM   2720  OP2 DT  B  21     253.057 241.332 266.363  1.00100.87           O
ATOM   2721  O5' DT  B  21     250.894 240.214 266.794  1.00 93.35           O
ATOM   2722  C5' DT  B  21     249.625 239.730 266.429  1.00 88.57           C
ATOM   2723  C4' DT  B  21     249.040 238.857 267.519  1.00 81.82           C
ATOM   2724  O4' DT  B  21     249.705 237.581 267.546  1.00 75.84           O
ATOM   2725  C3' DT  B  21     249.141 239.424 268.932  1.00 77.13           C
ATOM   2726  O3' DT  B  21     247.832 239.530 269.465  1.00 77.71           O
ATOM   2727  C2' DT  B  21     249.998 238.391 269.690  1.00 68.68           C
ATOM   2728  C1' DT  B  21     249.769 237.136 268.869  1.00 69.18           C
ATOM   2729  N1  DT  B  21     250.855 236.126 268.957  1.00 67.62           N
ATOM   2730  C2  DT  B  21     250.523 234.805 269.109  1.00 70.40           C
ATOM   2731  O2  DT  B  21     249.375 234.413 269.202  1.00 69.99           O
ATOM   2732  N3  DT  B  21     251.586 233.949 269.156  1.00 70.41           N
ATOM   2733  C4  DT  B  21     252.918 234.277 269.057  1.00 69.43           C
ATOM   2734  O4  DT  B  21     253.806 233.435 269.113  1.00 71.05           O
ATOM   2735  C5  DT  B  21     253.197 235.675 268.887  1.00 68.49           C
ATOM   2736  C7  DT  B  21     254.614 236.148 268.770  1.00 72.13           C
ATOM   2737  C6  DT  B  21     252.162 236.523 268.844  1.00 66.76           C
ATOM   2738  P   DT  B  22     247.578 240.123 270.930  1.00 83.19           P
ATOM   2739  OP1 DT  B  22     246.287 240.834 270.874  1.00 73.70           O
ATOM   2740  OP2 DT  B  22     248.784 240.835 271.392  1.00 91.39           O
ATOM   2741  O5' DT  B  22     247.395 238.817 271.821  1.00 70.16           O
ATOM   2742  C5' DT  B  22     246.490 237.826 271.397  1.00 63.08           C
ATOM   2743  C4' DT  B  22     246.584 236.584 272.257  1.00 57.85           C
ATOM   2744  O4' DT  B  22     247.836 235.902 272.008  1.00 58.07           O
ATOM   2745  C3' DT  B  22     246.527 236.820 273.761  1.00 55.64           C
ATOM   2746  O3' DT  B  22     245.643 235.887 274.328  1.00 52.50           O
ATOM   2747  C2' DT  B  22     247.963 236.563 274.206  1.00 58.36           C
ATOM   2748  C1' DT  B  22     248.351 235.473 273.235  1.00 57.99           C
ATOM   2749  N1  DT  B  22     249.807 235.256 273.088  1.00 56.11           N
ATOM   2750  C2  DT  B  22     250.285 233.980 273.139  1.00 63.91           C
ATOM   2751  O2  DT  B  22     249.572 233.012 273.316  1.00 68.40           O
ATOM   2752  N3  DT  B  22     251.635 233.868 272.983  1.00 67.98           N
ATOM   2753  C4  DT  B  22     252.532 234.891 272.776  1.00 65.31           C
ATOM   2754  O4  DT  B  22     253.735 234.691 272.648  1.00 71.13           O
ATOM   2755  C5  DT  B  22     251.962 236.207 272.727  1.00 59.62           C
ATOM   2756  C7  DT  B  22     252.843 237.400 272.511  1.00 66.57           C
ATOM   2757  C6  DT  B  22     250.641 236.325 272.881  1.00 55.79           C
ATOM   2758  P   DT  B  23     244.918 236.200 275.718  1.00 62.91           P
ATOM   2759  OP1 DT  B  23     243.465 236.105 275.490  1.00 58.73           O
ATOM   2760  OP2 DT  B  23     245.512 237.426 276.283  1.00 63.70           O
ATOM   2761  O5' DT  B  23     245.359 234.984 276.641  1.00 61.94           O
ATOM   2762  C5' DT  B  23     245.011 233.675 276.271  1.00 56.99           C
ATOM   2763  C4' DT  B  23     246.068 232.698 276.724  1.00 54.58           C
ATOM   2764  O4' DT  B  23     247.349 233.118 276.240  1.00 53.74           O
ATOM   2765  C3' DT  B  23     246.228 232.575 278.236  1.00 50.15           C
ATOM   2766  O3' DT  B  23     245.721 231.337 278.657  1.00 52.50           O
ATOM   2767  C2' DT  B  23     247.743 232.674 278.469  1.00 52.32           C
ATOM   2768  C1' DT  B  23     248.308 232.549 277.067  1.00 52.54           C
ATOM   2769  N1  DT  B  23     249.589 233.257 276.864  1.00 51.48           N
ATOM   2770  C2  DT  B  23     250.732 232.527 276.722  1.00 58.08           C
ATOM   2771  O2  DT  B  23     250.753 231.313 276.756  1.00 65.65           O
ATOM   2772  N3  DT  B  23     251.860 233.265 276.535  1.00 60.49           N
ATOM   2773  C4  DT  B  23     251.957 234.631 276.477  1.00 61.61           C
ATOM   2774  O4  DT  B  23     253.025 235.204 276.304  1.00 70.92           O
ATOM   2775  C5  DT  B  23     250.722 235.340 276.632  1.00 58.50           C
ATOM   2776  C7  DT  B  23     250.706 236.838 276.588  1.00 65.98           C
ATOM   2777  C6  DT  B  23     249.608 234.626 276.815  1.00 55.14           C
ATOM   2778  P   DT  B  24     245.750 230.933 280.204  1.00 66.65           P
ATOM   2779  OP1 DT  B  24     244.648 229.981 280.430  1.00 59.72           O
ATOM   2780  OP2 DT  B  24     245.845 232.172 281.002  1.00 64.50           O
ATOM   2781  O5' DT  B  24     247.119 230.144 280.352  1.00 64.07           O
ATOM   2782  C5' DT  B  24     247.428 229.120 279.431  1.00 63.23           C
ATOM   2783  C4' DT  B  24     248.773 228.508 279.744  1.00 57.35           C
ATOM   2784  O4' DT  B  24     249.824 229.419 279.354  1.00 58.09           O
ATOM   2785  C3' DT  B  24     249.008 228.197 281.213  1.00 58.13           C
ATOM   2786  O3' DT  B  24     249.631 226.945 281.320  1.00 65.14           O
ATOM   2787  C2' DT  B  24     249.930 229.328 281.662  1.00 58.56           C
ATOM   2788  C1' DT  B  24     250.740 229.550 280.407  1.00 58.22           C
ATOM   2789  N1  DT  B  24     251.361 230.885 280.297  1.00 52.53           N
ATOM   2790  C2  DT  B  24     252.701 230.974 280.052  1.00 61.99           C
ATOM   2791  O2  DT  B  24     253.426 230.003 279.948  1.00 70.85           O
ATOM   2792  N3  DT  B  24     253.176 232.245 279.938  1.00 63.87           N
ATOM   2793  C4  DT  B  24     252.458 233.411 280.034  1.00 64.48           C
ATOM   2794  O4  DT  B  24     252.980 234.512 279.917  1.00 73.34           O
ATOM   2795  C5  DT  B  24     251.055 233.247 280.280  1.00 60.28           C
ATOM   2796  C7  DT  B  24     250.170 234.450 280.404  1.00 66.86           C
ATOM   2797  C6  DT  B  24     250.578 232.004 280.388  1.00 54.36           C
ATOM   2798  P   DT  B  25     249.599 226.135 282.700  1.00 82.35           P
ATOM   2799  OP1 DT  B  25     249.101 224.781 282.391  1.00 80.50           O
ATOM   2800  OP2 DT  B  25     248.902 226.961 283.705  1.00 77.85           O
ATOM   2801  O5' DT  B  25     251.135 226.057 283.109  1.00 64.75           O
ATOM   2802  C5' DT  B  25     252.100 225.830 282.113  1.00 59.37           C
ATOM   2803  C4' DT  B  25     253.491 226.134 282.619  1.00 62.57           C
ATOM   2804  O4' DT  B  25     253.847 227.501 282.308  1.00 61.42           O
ATOM   2805  C3' DT  B  25     253.688 225.977 284.120  1.00 71.62           C
ATOM   2806  O3' DT  B  25     254.905 225.304 284.352  1.00 74.31           O
ATOM   2807  C2' DT  B  25     253.746 227.422 284.613  1.00 75.45           C
ATOM   2808  C1' DT  B  25     254.426 228.093 283.441  1.00 68.11           C
ATOM   2809  N1  DT  B  25     254.198 229.547 283.358  1.00 62.70           N
ATOM   2810  C2  DT  B  25     255.246 230.368 283.052  1.00 66.05           C
ATOM   2811  O2  DT  B  25     256.374 229.963 282.864  1.00 70.61           O
ATOM   2812  N3  DT  B  25     254.930 231.694 282.981  1.00 68.58           N
ATOM   2813  C4  DT  B  25     253.691 232.262 283.175  1.00 73.38           C
ATOM   2814  O4  DT  B  25     253.502 233.468 283.090  1.00 79.10           O
ATOM   2815  C5  DT  B  25     252.635 231.341 283.488  1.00 70.09           C
ATOM   2816  C7  DT  B  25     251.244 231.847 283.726  1.00 71.10           C
ATOM   2817  C6  DT  B  25     252.935 230.042 283.561  1.00 65.61           C
ATOM   2818  P   DG  B  26     255.221 224.657 285.780  1.00 82.25           P
ATOM   2819  OP1 DG  B  26     255.481 223.222 285.555  1.00 75.84           O
ATOM   2820  OP2 DG  B  26     254.178 225.080 286.737  1.00 87.86           O
ATOM   2821  O5' DG  B  26     256.583 225.360 286.197  1.00 72.31           O
ATOM   2822  C5' DG  B  26     257.641 225.392 285.280  1.00 72.48           C
ATOM   2823  C4' DG  B  26     258.671 226.422 285.681  1.00 78.43           C
ATOM   2824  O4' DG  B  26     258.227 227.741 285.288  1.00 74.12           O
ATOM   2825  C3' DG  B  26     258.975 226.489 287.174  1.00 84.53           C
ATOM   2826  O3' DG  B  26     260.382 226.520 287.350  1.00 93.27           O
ATOM   2827  C2' DG  B  26     258.307 227.796 287.614  1.00 82.72           C
ATOM   2828  C1' DG  B  26     258.393 228.638 286.355  1.00 80.30           C
ATOM   2829  N9  DG  B  26     257.342 229.640 286.248  1.00 76.38           N
ATOM   2830  C8  DG  B  26     256.001 229.440 286.427  1.00 76.65           C
ATOM   2831  N7  DG  B  26     255.287 230.507 286.241  1.00 77.68           N
ATOM   2832  C5  DG  B  26     256.214 231.480 285.909  1.00 78.72           C
ATOM   2833  C6  DG  B  26     256.024 232.842 285.598  1.00 81.68           C
ATOM   2834  O6  DG  B  26     254.962 233.473 285.556  1.00 86.05           O
ATOM   2835  N1  DG  B  26     257.223 233.479 285.320  1.00 78.34           N
ATOM   2836  C2  DG  B  26     258.451 232.876 285.338  1.00 78.76           C
ATOM   2837  N2  DG  B  26     259.498 233.652 285.041  1.00 81.62           N
ATOM   2838  N3  DG  B  26     258.644 231.598 285.629  1.00 79.87           N
ATOM   2839  C4  DG  B  26     257.483 230.963 285.905  1.00 77.58           C
ATOM   2840  P   DC  B  27     261.054 226.420 288.803  1.00 97.20           P
ATOM   2841  OP1 DC  B  27     261.896 225.208 288.811  1.00 95.59           O
ATOM   2842  OP2 DC  B  27     260.019 226.584 289.843  1.00 90.88           O
ATOM   2843  O5' DC  B  27     262.004 227.698 288.828  1.00 89.77           O
ATOM   2844  C5' DC  B  27     261.859 228.678 287.815  1.00 83.61           C
ATOM   2845  C4' DC  B  27     262.820 229.825 288.020  1.00 82.21           C
ATOM   2846  O4' DC  B  27     262.125 231.069 287.798  1.00 84.41           O
ATOM   2847  C3' DC  B  27     263.361 229.956 289.420  1.00 84.63           C
ATOM   2848  O3' DC  B  27     264.504 230.773 289.397  1.00 87.04           O
ATOM   2849  C2' DC  B  27     262.202 230.649 290.122  1.00 90.15           C
ATOM   2850  C1' DC  B  27     261.723 231.617 289.041  1.00 89.53           C
ATOM   2851  N1  DC  B  27     260.254 231.794 289.003  1.00 85.56           N
ATOM   2852  C2  DC  B  27     259.721 232.992 288.535  1.00 86.20           C
ATOM   2853  O2  DC  B  27     260.488 233.890 288.172  1.00 90.30           O
ATOM   2854  N3  DC  B  27     258.376 233.138 288.490  1.00 84.51           N
ATOM   2855  C4  DC  B  27     257.589 232.142 288.888  1.00 79.81           C
ATOM   2856  N4  DC  B  27     256.268 232.329 288.827  1.00 83.21           N
ATOM   2857  C5  DC  B  27     258.115 230.913 289.362  1.00 77.21           C
ATOM   2858  C6  DC  B  27     259.441 230.783 289.402  1.00 82.61           C
ATOM   2859  P   DT  B  28     265.568 230.711 290.593  1.00113.30           P
ATOM   2860  OP1 DT  B  28     266.874 230.341 290.011  1.00107.54           O
ATOM   2861  OP2 DT  B  28     264.984 229.888 291.672  1.00109.98           O
ATOM   2862  O5' DT  B  28     265.639 232.219 291.103  1.00109.70           O
ATOM   2863  C5' DT  B  28     265.812 233.270 290.165  1.00103.20           C
ATOM   2864  C4' DT  B  28     265.356 234.595 290.747  1.00 98.62           C
ATOM   2865  O4' DT  B  28     263.914 234.712 290.631  1.00 93.94           O
ATOM   2866  C3' DT  B  28     265.678 234.796 292.222  1.00 96.26           C
ATOM   2867  O3' DT  B  28     266.100 236.126 292.436  1.00102.77           O
ATOM   2868  C2' DT  B  28     264.343 234.515 292.904  1.00 89.68           C
ATOM   2869  C1' DT  B  28     263.375 235.071 291.878  1.00 88.98           C
ATOM   2870  N1  DT  B  28     261.997 234.514 291.976  1.00 85.27           N
ATOM   2871  C2  DT  B  28     260.943 235.272 291.542  1.00 88.35           C
ATOM   2872  O2  DT  B  28     261.071 236.390 291.079  1.00 93.75           O
ATOM   2873  N3  DT  B  28     259.721 234.675 291.664  1.00 85.70           N
ATOM   2874  C4  DT  B  28     259.456 233.419 292.164  1.00 80.60           C
ATOM   2875  O4  DT  B  28     258.320 232.970 292.234  1.00 83.08           O
ATOM   2876  C5  DT  B  28     260.604 232.679 292.605  1.00 77.02           C
ATOM   2877  C7  DT  B  28     260.435 231.303 293.173  1.00 76.49           C
ATOM   2878  C6  DT  B  28     261.807 233.253 292.490  1.00 81.23           C
ATOM   2879  P   DG  B  29     267.235 236.442 293.523  1.00123.31           P
ATOM   2880  OP1 DG  B  29     268.227 237.340 292.893  1.00119.98           O
ATOM   2881  OP2 DG  B  29     267.666 235.150 294.096  1.00121.05           O
ATOM   2882  O5' DG  B  29     266.459 237.246 294.664  1.00110.41           O
ATOM   2883  C5' DG  B  29     266.766 238.609 294.904  1.00104.02           C
ATOM   2884  C4' DG  B  29     265.791 239.515 294.182  1.00 96.37           C
ATOM   2885  O4' DG  B  29     264.651 238.736 293.746  1.00 95.24           O
ATOM   2886  C3' DG  B  29     265.209 240.627 295.036  1.00 94.22           C
ATOM   2887  O3' DG  B  29     264.805 241.709 294.206  1.00 92.29           O
ATOM   2888  C2' DG  B  29     264.013 239.928 295.673  1.00 92.44           C
ATOM   2889  C1' DG  B  29     263.510 239.086 294.506  1.00 91.62           C
ATOM   2890  N9  DG  B  29     262.831 237.857 294.907  1.00 84.57           N
ATOM   2891  C8  DG  B  29     263.403 236.738 295.445  1.00 85.56           C
ATOM   2892  N7  DG  B  29     262.550 235.788 295.699  1.00 82.25           N
ATOM   2893  C5  DG  B  29     261.333 236.310 295.295  1.00 78.54           C
ATOM   2894  C6  DG  B  29     260.044 235.736 295.324  1.00 80.73           C
ATOM   2895  O6  DG  B  29     259.712 234.614 295.725  1.00 84.23           O
ATOM   2896  N1  DG  B  29     259.086 236.601 294.821  1.00 80.60           N
ATOM   2897  C2  DG  B  29     259.338 237.861 294.350  1.00 80.77           C
ATOM   2898  N2  DG  B  29     258.277 238.552 293.909  1.00 82.40           N
ATOM   2899  N3  DG  B  29     260.542 238.411 294.315  1.00 81.51           N
ATOM   2900  C4  DG  B  29     261.488 237.580 294.801  1.00 79.57           C
ATOM   2901  P   DA  B  30     264.594 243.175 294.825  1.00 91.74           P
ATOM   2902  OP1 DA  B  30     264.868 244.166 293.765  1.00 87.97           O
ATOM   2903  OP2 DA  B  30     265.333 243.235 296.101  1.00 87.49           O
ATOM   2904  O5' DA  B  30     263.035 243.226 295.157  1.00100.52           O
ATOM   2905  C5' DA  B  30     262.109 242.626 294.262  1.00 95.38           C
ATOM   2906  C4' DA  B  30     260.682 243.031 294.593  1.00 87.97           C
ATOM   2907  O4' DA  B  30     259.940 241.878 295.055  1.00 84.80           O
ATOM   2908  C3' DA  B  30     260.533 244.070 295.685  1.00 81.45           C
ATOM   2909  O3' DA  B  30     259.366 244.808 295.450  1.00 74.51           O
ATOM   2910  C2' DA  B  30     260.415 243.211 296.942  1.00 80.78           C
ATOM   2911  C1' DA  B  30     259.633 242.009 296.429  1.00 80.55           C
ATOM   2912  N9  DA  B  30     259.988 240.754 297.075  1.00 73.88           N
ATOM   2913  C8  DA  B  30     261.189 240.417 297.618  1.00 73.60           C
ATOM   2914  N7  DA  B  30     261.222 239.206 298.113  1.00 75.50           N
ATOM   2915  C5  DA  B  30     259.955 238.713 297.868  1.00 76.53           C
ATOM   2916  C6  DA  B  30     259.345 237.472 298.144  1.00 80.47           C
ATOM   2917  N6  DA  B  30     259.971 236.466 298.762  1.00 83.56           N
ATOM   2918  N1  DA  B  30     258.064 237.306 297.762  1.00 80.81           N
ATOM   2919  C2  DA  B  30     257.448 238.315 297.143  1.00 78.50           C
ATOM   2920  N3  DA  B  30     257.916 239.518 296.828  1.00 79.52           N
ATOM   2921  C4  DA  B  30     259.186 239.653 297.222  1.00 75.09           C
ATOM   2922  P   DT  B  31     259.014 246.088 296.344  1.00 91.10           P
ATOM   2923  OP1 DT  B  31     258.696 247.189 295.412  1.00 89.71           O
ATOM   2924  OP2 DT  B  31     260.075 246.262 297.354  1.00 89.16           O
ATOM   2925  O5' DT  B  31     257.672 245.648 297.085  1.00 95.72           O
ATOM   2926  C5' DT  B  31     256.637 245.040 296.333  1.00 88.29           C
ATOM   2927  C4' DT  B  31     255.694 244.258 297.226  1.00 79.87           C
ATOM   2928  O4' DT  B  31     256.315 243.024 297.653  1.00 77.86           O
ATOM   2929  C3' DT  B  31     255.253 244.977 298.495  1.00 71.59           C
ATOM   2930  O3' DT  B  31     253.845 244.971 298.538  1.00 72.29           O
ATOM   2931  C2' DT  B  31     255.868 244.135 299.621  1.00 69.09           C
ATOM   2932  C1' DT  B  31     255.934 242.768 298.973  1.00 71.39           C
ATOM   2933  N1  DT  B  31     256.935 241.840 299.574  1.00 68.05           N
ATOM   2934  C2  DT  B  31     256.585 240.530 299.801  1.00 73.07           C
ATOM   2935  O2  DT  B  31     255.481 240.084 299.553  1.00 78.13           O
ATOM   2936  N3  DT  B  31     257.578 239.754 300.336  1.00 71.85           N
ATOM   2937  C4  DT  B  31     258.858 240.149 300.650  1.00 73.10           C
ATOM   2938  O4  DT  B  31     259.682 239.381 301.129  1.00 77.56           O
ATOM   2939  C5  DT  B  31     259.158 241.531 300.383  1.00 72.33           C
ATOM   2940  C7  DT  B  31     260.522 242.076 300.688  1.00 77.47           C
ATOM   2941  C6  DT  B  31     258.195 242.298 299.860  1.00 67.95           C
ATOM   2942  P   DT  B  32     253.042 245.880 299.584  1.00 92.86           P
ATOM   2943  OP1 DT  B  32     252.071 246.679 298.812  1.00 85.49           O
ATOM   2944  OP2 DT  B  32     254.010 246.556 300.471  1.00 90.09           O
ATOM   2945  O5' DT  B  32     252.240 244.805 300.440  1.00 83.67           O
ATOM   2946  C5' DT  B  32     251.678 243.677 299.793  1.00 73.38           C
ATOM   2947  C4' DT  B  32     251.550 242.525 300.762  1.00 63.58           C
ATOM   2948  O4' DT  B  32     252.859 241.980 301.028  1.00 65.41           O
ATOM   2949  C3' DT  B  32     250.966 242.910 302.117  1.00 59.14           C
ATOM   2950  O3' DT  B  32     249.831 242.134 302.386  1.00 55.42           O
ATOM   2951  C2' DT  B  32     252.095 242.625 303.110  1.00 60.86           C
ATOM   2952  C1' DT  B  32     252.926 241.603 302.369  1.00 59.77           C
ATOM   2953  N1  DT  B  32     254.347 241.588 302.794  1.00 61.06           N
ATOM   2954  C2  DT  B  32     254.895 240.420 303.237  1.00 64.56           C
ATOM   2955  O2  DT  B  32     254.277 239.377 303.294  1.00 67.88           O
ATOM   2956  N3  DT  B  32     256.202 240.509 303.612  1.00 66.35           N
ATOM   2957  C4  DT  B  32     256.998 241.629 303.591  1.00 69.14           C
ATOM   2958  O4  DT  B  32     258.169 241.607 303.952  1.00 76.01           O
ATOM   2959  C5  DT  B  32     256.361 242.824 303.118  1.00 68.43           C
ATOM   2960  C7  DT  B  32     257.128 244.110 303.053  1.00 75.80           C
ATOM   2961  C6  DT  B  32     255.078 242.747 302.749  1.00 64.94           C
ATOM   2962  P   DT  B  33     248.884 242.501 303.623  1.00 66.64           P
ATOM   2963  OP1 DT  B  33     247.494 242.462 303.134  1.00 64.31           O
ATOM   2964  OP2 DT  B  33     249.403 243.722 304.269  1.00 66.37           O
ATOM   2965  O5' DT  B  33     249.101 241.291 304.629  1.00 62.15           O
ATOM   2966  C5' DT  B  33     248.780 239.983 304.216  1.00 61.11           C
ATOM   2967  C4' DT  B  33     249.626 238.962 304.946  1.00 53.11           C
ATOM   2968  O4' DT  B  33     250.992 239.416 305.012  1.00 50.26           O
ATOM   2969  C3' DT  B  33     249.208 238.682 306.389  1.00 50.95           C
ATOM   2970  O3' DT  B  33     248.941 237.312 306.535  1.00 50.45           O
ATOM   2971  C2' DT  B  33     250.428 239.110 307.212  1.00 55.13           C
ATOM   2972  C1' DT  B  33     251.535 238.939 306.199  1.00 52.76           C
ATOM   2973  N1  DT  B  33     252.780 239.688 306.497  1.00 54.25           N
ATOM   2974  C2  DT  B  33     253.846 239.015 307.023  1.00 60.23           C
ATOM   2975  O2  DT  B  33     253.819 237.828 307.282  1.00 65.81           O
ATOM   2976  N3  DT  B  33     254.951 239.779 307.246  1.00 62.54           N
ATOM   2977  C4  DT  B  33     255.098 241.119 306.994  1.00 65.53           C
ATOM   2978  O4  DT  B  33     256.140 241.717 307.230  1.00 73.91           O
ATOM   2979  C5  DT  B  33     253.948 241.767 306.432  1.00 61.67           C
ATOM   2980  C7  DT  B  33     253.988 243.231 306.116  1.00 68.30           C
ATOM   2981  C6  DT  B  33     252.856 241.026 306.207  1.00 56.23           C
ATOM   2982  P   DT  B  34     248.196 236.768 307.843  1.00 61.55           P
ATOM   2983  OP1 DT  B  34     247.508 235.515 307.481  1.00 59.67           O
ATOM   2984  OP2 DT  B  34     247.446 237.889 308.441  1.00 63.99           O
ATOM   2985  O5' DT  B  34     249.387 236.391 308.817  1.00 59.11           O
ATOM   2986  C5' DT  B  34     250.404 235.544 308.355  1.00 58.27           C
ATOM   2987  C4' DT  B  34     251.333 235.147 309.479  1.00 57.29           C
ATOM   2988  O4' DT  B  34     252.451 236.059 309.540  1.00 54.82           O
ATOM   2989  C3' DT  B  34     250.723 235.147 310.868  1.00 58.84           C
ATOM   2990  O3' DT  B  34     251.275 234.070 311.587  1.00 62.12           O
ATOM   2991  C2' DT  B  34     251.181 236.497 311.426  1.00 56.53           C
ATOM   2992  C1' DT  B  34     252.573 236.566 310.845  1.00 57.02           C
ATOM   2993  N1  DT  B  34     253.154 237.919 310.731  1.00 59.47           N
ATOM   2994  C2  DT  B  34     254.474 238.091 311.037  1.00 69.59           C
ATOM   2995  O2  DT  B  34     255.183 237.193 311.452  1.00 74.40           O
ATOM   2996  N3  DT  B  34     254.944 239.354 310.857  1.00 73.41           N
ATOM   2997  C4  DT  B  34     254.243 240.442 310.395  1.00 72.48           C
ATOM   2998  O4  DT  B  34     254.758 241.546 310.267  1.00 79.80           O
ATOM   2999  C5  DT  B  34     252.865 240.192 310.071  1.00 63.08           C
ATOM   3000  C7  DT  B  34     252.001 241.304 309.560  1.00 65.08           C
ATOM   3001  C6  DT  B  34     252.394 238.951 310.244  1.00 58.30           C
ATOM   3002  P   DT  B  35     250.548 233.475 312.882  1.00 70.77           P
ATOM   3003  OP1 DT  B  35     250.197 232.072 312.592  1.00 60.34           O
ATOM   3004  OP2 DT  B  35     249.503 234.428 313.306  1.00 72.99           O
ATOM   3005  O5' DT  B  35     251.709 233.502 313.968  1.00 67.36           O
ATOM   3006  C5' DT  B  35     252.842 234.309 313.729  1.00 64.17           C
ATOM   3007  C4' DT  B  35     253.811 234.245 314.880  1.00 67.28           C
ATOM   3008  O4' DT  B  35     254.649 235.418 314.849  1.00 67.21           O
ATOM   3009  C3' DT  B  35     253.163 234.266 316.241  1.00 73.52           C
ATOM   3010  O3' DT  B  35     254.038 233.718 317.195  1.00 82.86           O
ATOM   3011  C2' DT  B  35     252.961 235.755 316.462  1.00 75.19           C
ATOM   3012  C1' DT  B  35     254.218 236.339 315.827  1.00 73.09           C
ATOM   3013  N1  DT  B  35     253.984 237.642 315.169  1.00 69.67           N
ATOM   3014  C2  DT  B  35     255.022 238.522 315.032  1.00 74.34           C
ATOM   3015  O2  DT  B  35     256.148 238.290 315.427  1.00 78.70           O
ATOM   3016  N3  DT  B  35     254.695 239.696 314.414  1.00 75.99           N
ATOM   3017  C4  DT  B  35     253.457 240.065 313.930  1.00 74.99           C
ATOM   3018  O4  DT  B  35     253.258 241.144 313.386  1.00 82.61           O
ATOM   3019  C5  DT  B  35     252.415 239.095 314.110  1.00 69.84           C
ATOM   3020  C7  DT  B  35     251.028 239.385 313.622  1.00 73.64           C
ATOM   3021  C6  DT  B  35     252.725 237.946 314.713  1.00 68.02           C
ATOM   3022  P   DC  B  36     253.449 233.099 318.551  1.00100.19           P
ATOM   3023  OP1 DC  B  36     254.575 232.509 319.305  1.00 97.91           O
ATOM   3024  OP2 DC  B  36     252.280 232.267 318.200  1.00 85.64           O
ATOM   3025  O5' DC  B  36     252.907 234.374 319.338  1.00 92.56           O
ATOM   3026  C5' DC  B  36     253.108 234.476 320.727  1.00 92.11           C
ATOM   3027  C4' DC  B  36     254.347 235.291 321.027  1.00 87.45           C
ATOM   3028  O4' DC  B  36     254.767 235.974 319.827  1.00 84.39           O
ATOM   3029  C3' DC  B  36     254.147 236.375 322.067  1.00 89.16           C
ATOM   3030  O3' DC  B  36     254.433 235.858 323.350  1.00 96.45           O
ATOM   3031  C2' DC  B  36     255.165 237.431 321.651  1.00 85.87           C
ATOM   3032  C1' DC  B  36     255.191 237.287 320.131  1.00 83.32           C
ATOM   3033  N1  DC  B  36     254.302 238.244 319.410  1.00 79.86           N
ATOM   3034  C2  DC  B  36     254.809 239.468 318.967  1.00 78.11           C
ATOM   3035  O2  DC  B  36     255.989 239.750 319.192  1.00 79.80           O
ATOM   3036  N3  DC  B  36     253.984 240.315 318.308  1.00 77.62           N
ATOM   3037  C4  DC  B  36     252.718 239.971 318.085  1.00 78.53           C
ATOM   3038  N4  DC  B  36     251.935 240.836 317.434  1.00 83.33           N
ATOM   3039  C5  DC  B  36     252.191 238.730 318.524  1.00 76.70           C
ATOM   3040  C6  DC  B  36     253.009 237.906 319.173  1.00 78.78           C
ATOM   3041  P   DT  B  37     253.238 235.449 324.342  1.00111.36           P
ATOM   3042  OP1 DT  B  37     253.720 234.333 325.182  1.00108.67           O
ATOM   3043  OP2 DT  B  37     252.002 235.295 323.548  1.00105.96           O
ATOM   3044  O5' DT  B  37     253.056 236.734 325.261  1.00100.60           O
ATOM   3045  C5' DT  B  37     254.101 237.136 326.120  1.00 97.85           C
ATOM   3046  C4' DT  B  37     254.060 238.632 326.328  1.00 95.22           C
ATOM   3047  O4' DT  B  37     254.270 239.280 325.065  1.00 92.02           O
ATOM   3048  C3' DT  B  37     252.731 239.162 326.822  1.00 92.81           C
ATOM   3049  O3' DT  B  37     252.699 239.124 328.241  1.00 94.43           O
ATOM   3050  C2' DT  B  37     252.724 240.599 326.298  1.00 89.09           C
ATOM   3051  C1' DT  B  37     253.619 240.529 325.055  1.00 88.40           C
ATOM   3052  N1  DT  B  37     252.884 240.655 323.776  1.00 81.12           N
ATOM   3053  C2  DT  B  37     253.132 241.732 322.966  1.00 81.85           C
ATOM   3054  O2  DT  B  37     253.925 242.609 323.246  1.00 86.32           O
ATOM   3055  N3  DT  B  37     252.409 241.752 321.809  1.00 78.86           N
ATOM   3056  C4  DT  B  37     251.488 240.820 321.390  1.00 80.89           C
ATOM   3057  O4  DT  B  37     250.887 240.929 320.332  1.00 86.93           O
ATOM   3058  C5  DT  B  37     251.280 239.714 322.283  1.00 79.64           C
ATOM   3059  C7  DT  B  37     250.300 238.636 321.931  1.00 84.03           C
ATOM   3060  C6  DT  B  37     251.981 239.684 323.419  1.00 79.49           C
ATOM   3061  P   DT  B  38     251.328 238.805 329.013  1.00 97.24           P
ATOM   3062  OP1 DT  B  38     251.669 238.102 330.266  1.00 95.92           O
ATOM   3063  OP2 DT  B  38     250.413 238.162 328.048  1.00 95.51           O
ATOM   3064  O5' DT  B  38     250.750 240.251 329.373  1.00 93.72           O
ATOM   3065  C5' DT  B  38     251.567 241.183 330.064  1.00 90.77           C
ATOM   3066  C4' DT  B  38     250.864 242.518 330.254  1.00 90.18           C
ATOM   3067  O4' DT  B  38     250.527 243.098 328.969  1.00 83.98           O
ATOM   3068  C3' DT  B  38     249.565 242.470 331.034  1.00 99.12           C
ATOM   3069  O3' DT  B  38     249.401 243.693 331.733  1.00103.95           O
ATOM   3070  C2' DT  B  38     248.522 242.307 329.929  1.00 96.68           C
ATOM   3071  C1' DT  B  38     249.121 243.146 328.808  1.00 88.58           C
ATOM   3072  N1  DT  B  38     248.817 242.638 327.457  1.00 84.50           N
ATOM   3073  C2  DT  B  38     248.822 243.510 326.407  1.00 86.78           C
ATOM   3074  O2  DT  B  38     249.045 244.701 326.530  1.00 90.67           O
ATOM   3075  N3  DT  B  38     248.547 242.947 325.197  1.00 81.92           N
ATOM   3076  C4  DT  B  38     248.281 241.623 324.940  1.00 80.81           C
ATOM   3077  O4  DT  B  38     248.049 241.212 323.812  1.00 80.07           O
ATOM   3078  C5  DT  B  38     248.298 240.757 326.087  1.00 83.18           C
ATOM   3079  C7  DT  B  38     248.023 239.292 325.929  1.00 84.63           C
ATOM   3080  C6  DT  B  38     248.565 241.300 327.278  1.00 83.37           C
ATOM   3081  P   DT  B  39     248.193 243.890 332.768  1.00101.87           P
ATOM   3082  OP1 DT  B  39     248.765 244.457 334.007  1.00 97.11           O
ATOM   3083  OP2 DT  B  39     247.417 242.636 332.823  1.00 96.64           O
ATOM   3084  O5' DT  B  39     247.286 244.999 332.075  1.00 93.18           O
ATOM   3085  C5' DT  B  39     247.864 246.207 331.636  1.00 89.08           C
ATOM   3086  C4' DT  B  39     246.904 246.961 330.740  1.00 91.20           C
ATOM   3087  O4' DT  B  39     246.861 246.330 329.435  1.00 88.75           O
ATOM   3088  C3' DT  B  39     245.462 246.998 331.236  1.00 94.05           C
ATOM   3089  O3' DT  B  39     244.936 248.299 331.083  1.00 97.13           O
ATOM   3090  C2' DT  B  39     244.748 245.991 330.336  1.00 91.82           C
ATOM   3091  C1' DT  B  39     245.521 246.161 329.045  1.00 84.96           C
ATOM   3092  N1  DT  B  39     245.452 244.995 328.141  1.00 79.62           N
ATOM   3093  C2  DT  B  39     245.513 245.208 326.795  1.00 83.15           C
ATOM   3094  O2  DT  B  39     245.609 246.314 326.302  1.00 85.26           O
ATOM   3095  N3  DT  B  39     245.455 244.083 326.032  1.00 86.80           N
ATOM   3096  C4  DT  B  39     245.349 242.780 326.477  1.00 87.66           C
ATOM   3097  O4  DT  B  39     245.303 241.828 325.706  1.00 88.32           O
ATOM   3098  C5  DT  B  39     245.292 242.621 327.906  1.00 84.30           C
ATOM   3099  C7  DT  B  39     245.173 241.252 328.508  1.00 85.08           C
ATOM   3100  C6  DT  B  39     245.348 243.727 328.663  1.00 81.86           C
ATOM   3101  P   DA  B  40     244.076 248.942 332.271  1.00109.70           P
ATOM   3102  OP1 DA  B  40     244.123 250.413 332.124  1.00108.13           O
ATOM   3103  OP2 DA  B  40     244.541 248.324 333.529  1.00101.08           O
ATOM   3104  O5' DA  B  40     242.600 248.391 332.006  1.00106.99           O
ATOM   3105  C5' DA  B  40     241.587 249.254 331.512  1.00103.48           C
ATOM   3106  C4' DA  B  40     241.896 249.708 330.099  1.00 98.60           C
ATOM   3107  O4' DA  B  40     242.465 248.609 329.348  1.00 95.27           O
ATOM   3108  C3' DA  B  40     240.690 250.144 329.298  1.00 95.15           C
ATOM   3109  O3' DA  B  40     241.098 251.030 328.282  1.00 95.04           O
ATOM   3110  C2' DA  B  40     240.214 248.817 328.720  1.00 92.92           C
ATOM   3111  C1' DA  B  40     241.543 248.175 328.365  1.00 88.47           C
ATOM   3112  N9  DA  B  40     241.535 246.720 328.374  1.00 84.68           N
ATOM   3113  C8  DA  B  40     241.429 245.904 329.461  1.00 89.26           C
ATOM   3114  N7  DA  B  40     241.492 244.627 329.172  1.00 90.06           N
ATOM   3115  C5  DA  B  40     241.659 244.610 327.799  1.00 89.68           C
ATOM   3116  C6  DA  B  40     241.795 243.559 326.871  1.00 89.65           C
ATOM   3117  N6  DA  B  40     241.779 242.266 327.214  1.00 89.62           N
ATOM   3118  N1  DA  B  40     241.948 243.888 325.572  1.00 87.12           N
ATOM   3119  C2  DA  B  40     241.966 245.181 325.239  1.00 84.52           C
ATOM   3120  N3  DA  B  40     241.847 246.250 326.018  1.00 83.96           N
ATOM   3121  C4  DA  B  40     241.695 245.893 327.296  1.00 85.59           C
ATOM   3122  P   DT  B  41     240.086 252.154 327.756  1.00105.47           P
ATOM   3123  OP1 DT  B  41     240.384 252.402 326.331  1.00107.67           O
ATOM   3124  OP2 DT  B  41     240.129 253.279 328.714  1.00104.76           O
ATOM   3125  O5' DT  B  41     238.664 251.450 327.894  1.00 98.16           O
ATOM   3126  C5' DT  B  41     237.602 251.829 327.050  1.00101.33           C
ATOM   3127  C4' DT  B  41     237.575 250.982 325.788  1.00 95.31           C
ATOM   3128  O4' DT  B  41     238.156 249.674 326.046  1.00 90.09           O
ATOM   3129  C3' DT  B  41     236.174 250.716 325.246  1.00 90.88           C
ATOM   3130  O3' DT  B  41     236.145 250.920 323.858  1.00 89.12           O
ATOM   3131  C2' DT  B  41     235.939 249.255 325.600  1.00 83.97           C
ATOM   3132  C1' DT  B  41     237.335 248.702 325.456  1.00 81.41           C
ATOM   3133  N1  DT  B  41     237.534 247.404 326.146  1.00 76.87           N
ATOM   3134  C2  DT  B  41     237.881 246.301 325.410  1.00 83.94           C
ATOM   3135  O2  DT  B  41     238.048 246.330 324.204  1.00 88.66           O
ATOM   3136  N3  DT  B  41     238.036 245.153 326.136  1.00 82.01           N
ATOM   3137  C4  DT  B  41     237.876 245.003 327.496  1.00 78.26           C
ATOM   3138  O4  DT  B  41     238.038 243.930 328.062  1.00 79.55           O
ATOM   3139  C5  DT  B  41     237.507 246.196 328.206  1.00 77.28           C
ATOM   3140  C7  DT  B  41     237.304 246.156 329.691  1.00 80.77           C
ATOM   3141  C6  DT  B  41     237.350 247.326 327.503  1.00 76.97           C
ATOM   3142  P   DA  B  42     234.803 251.459 323.170  1.00107.27           P
ATOM   3143  OP1 DA  B  42     235.113 252.757 322.537  1.00107.96           O
ATOM   3144  OP2 DA  B  42     233.726 251.366 324.178  1.00106.44           O
ATOM   3145  O5' DA  B  42     234.499 250.385 322.031  1.00 96.59           O
ATOM   3146  C5' DA  B  42     235.348 250.301 320.907  1.00 93.15           C
ATOM   3147  C4' DA  B  42     235.259 248.936 320.254  1.00 83.63           C
ATOM   3148  O4' DA  B  42     235.608 247.914 321.216  1.00 78.50           O
ATOM   3149  C3' DA  B  42     233.883 248.558 319.723  1.00 79.60           C
ATOM   3150  O3' DA  B  42     234.033 247.846 318.508  1.00 83.15           O
ATOM   3151  C2' DA  B  42     233.331 247.671 320.832  1.00 74.67           C
ATOM   3152  C1' DA  B  42     234.587 246.951 321.272  1.00 73.56           C
ATOM   3153  N9  DA  B  42     234.535 246.442 322.631  1.00 73.76           N
ATOM   3154  C8  DA  B  42     234.339 247.161 323.762  1.00 79.11           C
ATOM   3155  N7  DA  B  42     234.361 246.446 324.856  1.00 78.77           N
ATOM   3156  C5  DA  B  42     234.589 245.165 324.407  1.00 73.16           C
ATOM   3157  C6  DA  B  42     234.721 243.941 325.079  1.00 72.94           C
ATOM   3158  N6  DA  B  42     234.628 243.815 326.404  1.00 77.51           N
ATOM   3159  N1  DA  B  42     234.941 242.846 324.337  1.00 74.81           N
ATOM   3160  C2  DA  B  42     235.025 242.974 323.009  1.00 77.81           C
ATOM   3161  N3  DA  B  42     234.925 244.072 322.268  1.00 79.83           N
ATOM   3162  C4  DA  B  42     234.706 245.144 323.038  1.00 74.85           C
ATOM   3163  P   DA  B  43     232.785 247.643 317.521  1.00 88.31           P
ATOM   3164  OP1 DA  B  43     233.140 248.240 316.219  1.00 78.02           O
ATOM   3165  OP2 DA  B  43     231.562 248.063 318.232  1.00 89.18           O
ATOM   3166  O5' DA  B  43     232.724 246.068 317.338  1.00 74.85           O
ATOM   3167  C5' DA  B  43     233.592 245.263 318.095  1.00 72.56           C
ATOM   3168  C4' DA  B  43     233.252 243.801 317.956  1.00 68.65           C
ATOM   3169  O4' DA  B  43     233.192 243.205 319.269  1.00 66.18           O
ATOM   3170  C3' DA  B  43     231.901 243.500 317.366  1.00 64.81           C
ATOM   3171  O3' DA  B  43     231.898 242.141 317.004  1.00 59.80           O
ATOM   3172  C2' DA  B  43     231.016 243.746 318.582  1.00 65.52           C
ATOM   3173  C1' DA  B  43     231.838 243.035 319.649  1.00 65.37           C
ATOM   3174  N9  DA  B  43     231.702 243.558 320.997  1.00 60.68           N
ATOM   3175  C8  DA  B  43     231.442 244.838 321.372  1.00 64.85           C
ATOM   3176  N7  DA  B  43     231.420 245.009 322.673  1.00 66.77           N
ATOM   3177  C5  DA  B  43     231.699 243.752 323.174  1.00 63.19           C
ATOM   3178  C6  DA  B  43     231.819 243.256 324.483  1.00 67.99           C
ATOM   3179  N6  DA  B  43     231.671 244.007 325.578  1.00 73.58           N
ATOM   3180  N1  DA  B  43     232.105 241.950 324.629  1.00 69.77           N
ATOM   3181  C2  DA  B  43     232.254 241.202 323.537  1.00 69.94           C
ATOM   3182  N3  DA  B  43     232.162 241.558 322.265  1.00 67.23           N
ATOM   3183  C4  DA  B  43     231.877 242.855 322.153  1.00 62.07           C
ATOM   3184  P   DA  B  44     230.812 241.541 315.996  1.00 60.86           P
ATOM   3185  OP1 DA  B  44     231.515 241.223 314.740  1.00 65.64           O
ATOM   3186  OP2 DA  B  44     229.644 242.439 315.970  1.00 65.16           O
ATOM   3187  O5' DA  B  44     230.387 240.178 316.709  1.00 69.86           O
ATOM   3188  C5' DA  B  44     230.721 239.984 318.075  1.00 64.28           C
ATOM   3189  C4' DA  B  44     230.184 238.668 318.607  1.00 59.35           C
ATOM   3190  O4' DA  B  44     229.865 238.828 320.006  1.00 61.72           O
ATOM   3191  C3' DA  B  44     228.869 238.240 318.039  1.00 58.38           C
ATOM   3192  O3' DA  B  44     228.591 236.954 318.543  1.00 52.93           O
ATOM   3193  C2' DA  B  44     227.964 239.264 318.704  1.00 65.88           C
ATOM   3194  C1' DA  B  44     228.489 239.155 320.132  1.00 65.56           C
ATOM   3195  N9  DA  B  44     228.423 240.372 320.914  1.00 62.19           N
ATOM   3196  C8  DA  B  44     228.151 241.629 320.477  1.00 63.79           C
ATOM   3197  N7  DA  B  44     228.203 242.537 321.425  1.00 68.42           N
ATOM   3198  C5  DA  B  44     228.544 241.817 322.555  1.00 65.26           C
ATOM   3199  C6  DA  B  44     228.764 242.194 323.893  1.00 68.75           C
ATOM   3200  N6  DA  B  44     228.660 243.453 324.334  1.00 72.51           N
ATOM   3201  N1  DA  B  44     229.089 241.219 324.767  1.00 73.36           N
ATOM   3202  C2  DA  B  44     229.198 239.968 324.314  1.00 71.35           C
ATOM   3203  N3  DA  B  44     229.014 239.502 323.086  1.00 69.90           N
ATOM   3204  C4  DA  B  44     228.690 240.486 322.251  1.00 64.77           C
ATOM   3205  P   DT  B  45     228.231 235.745 317.565  1.00 64.46           P
ATOM   3206  OP1 DT  B  45     229.047 234.592 317.982  1.00 66.46           O
ATOM   3207  OP2 DT  B  45     228.324 236.239 316.180  1.00 70.45           O
ATOM   3208  O5' DT  B  45     226.702 235.438 317.907  1.00 75.59           O
ATOM   3209  C5' DT  B  45     225.730 236.479 317.842  1.00 74.08           C
ATOM   3210  C4' DT  B  45     224.661 236.296 318.904  1.00 64.50           C
ATOM   3211  O4' DT  B  45     225.110 236.902 320.132  1.00 55.64           O
ATOM   3212  C3' DT  B  45     223.340 236.972 318.593  1.00 64.29           C
ATOM   3213  O3' DT  B  45     222.463 236.107 317.833  1.00 67.37           O
ATOM   3214  C2' DT  B  45     222.772 237.293 319.969  1.00 67.31           C
ATOM   3215  C1' DT  B  45     224.020 237.471 320.830  1.00 61.02           C
ATOM   3216  N1  DT  B  45     224.355 238.882 321.135  1.00 61.49           N
ATOM   3217  C2  DT  B  45     225.069 239.165 322.265  1.00 67.98           C
ATOM   3218  O2  DT  B  45     225.436 238.312 323.047  1.00 73.39           O
ATOM   3219  N3  DT  B  45     225.338 240.493 322.456  1.00 71.64           N
ATOM   3220  C4  DT  B  45     224.982 241.538 321.632  1.00 72.11           C
ATOM   3221  O4  DT  B  45     225.275 242.699 321.880  1.00 74.02           O
ATOM   3222  C5  DT  B  45     224.233 241.171 320.462  1.00 71.92           C
ATOM   3223  C7  DT  B  45     223.782 242.225 319.498  1.00 73.88           C
ATOM   3224  C6  DT  B  45     223.960 239.875 320.271  1.00 68.02           C
ATOM   3225  P   DA  B  46     222.265 234.548 318.186  1.00 80.38           P
ATOM   3226  OP1 DA  B  46     222.676 234.224 319.560  1.00 78.30           O
ATOM   3227  OP2 DA  B  46     222.813 233.796 317.047  1.00 81.38           O
ATOM   3228  O5' DA  B  46     220.691 234.334 318.110  1.00 82.00           O
ATOM   3229  C5' DA  B  46     219.822 235.151 318.882  1.00 80.72           C
ATOM   3230  C4' DA  B  46     219.630 234.600 320.288  1.00 75.90           C
ATOM   3231  O4' DA  B  46     220.602 235.206 321.178  1.00 72.61           O
ATOM   3232  C3' DA  B  46     218.264 234.892 320.883  1.00 70.97           C
ATOM   3233  O3' DA  B  46     217.463 233.719 320.864  1.00 71.77           O
ATOM   3234  C2' DA  B  46     218.559 235.362 322.307  1.00 71.52           C
ATOM   3235  C1' DA  B  46     219.956 235.945 322.187  1.00 65.82           C
ATOM   3236  N9  DA  B  46     219.999 237.358 321.817  1.00 63.50           N
ATOM   3237  C8  DA  B  46     219.420 237.934 320.726  1.00 73.59           C
ATOM   3238  N7  DA  B  46     219.637 239.215 320.622  1.00 77.83           N
ATOM   3239  C5  DA  B  46     220.420 239.509 321.716  1.00 71.62           C
ATOM   3240  C6  DA  B  46     220.981 240.711 322.165  1.00 73.04           C
ATOM   3241  N6  DA  B  46     220.820 241.873 321.526  1.00 80.14           N
ATOM   3242  N1  DA  B  46     221.713 240.678 323.286  1.00 71.52           N
ATOM   3243  C2  DA  B  46     221.860 239.507 323.920  1.00 72.78           C
ATOM   3244  N3  DA  B  46     221.380 238.304 323.586  1.00 71.87           N
ATOM   3245  C4  DA  B  46     220.660 238.378 322.465  1.00 66.56           C
ATOM   3246  P   DG  B  47     216.363 233.508 319.711  1.00 81.97           P
ATOM   3247  OP1 DG  B  47     216.273 232.065 319.415  1.00 84.61           O
ATOM   3248  OP2 DG  B  47     216.663 234.449 318.620  1.00 83.07           O
ATOM   3249  O5' DG  B  47     214.996 233.984 320.382  1.00 88.37           O
ATOM   3250  C5' DG  B  47     214.950 235.212 321.077  1.00 85.09           C
ATOM   3251  C4' DG  B  47     213.538 235.720 321.200  1.00 87.31           C
ATOM   3252  O4' DG  B  47     213.577 237.150 321.342  1.00 91.03           O
ATOM   3253  C3' DG  B  47     212.684 235.491 319.982  1.00 90.91           C
ATOM   3254  O3' DG  B  47     211.317 235.572 320.344  1.00 99.89           O
ATOM   3255  C2' DG  B  47     213.111 236.646 319.073  1.00 91.06           C
ATOM   3256  C1' DG  B  47     213.474 237.752 320.070  1.00 89.52           C
ATOM   3257  N9  DG  B  47     214.738 238.413 319.771  1.00 81.56           N
ATOM   3258  C8  DG  B  47     215.858 237.842 319.232  1.00 82.85           C
ATOM   3259  N7  DG  B  47     216.847 238.676 319.085  1.00 83.14           N
ATOM   3260  C5  DG  B  47     216.348 239.879 319.551  1.00 78.69           C
ATOM   3261  C6  DG  B  47     216.967 241.143 319.640  1.00 83.30           C
ATOM   3262  O6  DG  B  47     218.117 241.463 319.309  1.00 84.94           O
ATOM   3263  N1  DG  B  47     216.114 242.094 320.176  1.00 84.41           N
ATOM   3264  C2  DG  B  47     214.829 241.856 320.574  1.00 85.95           C
ATOM   3265  N2  DG  B  47     214.167 242.905 321.070  1.00 89.69           N
ATOM   3266  N3  DG  B  47     214.237 240.674 320.501  1.00 85.06           N
ATOM   3267  C4  DG  B  47     215.056 239.736 319.982  1.00 79.92           C
ATOM   3268  P   DA  B  48     210.168 235.556 319.223  1.00119.26           P
ATOM   3269  OP1 DA  B  48     208.967 234.968 319.850  1.00114.47           O
ATOM   3270  OP2 DA  B  48     210.708 234.953 317.987  1.00115.54           O
ATOM   3271  O5' DA  B  48     209.886 237.104 318.959  1.00106.00           O
ATOM   3272  C5' DA  B  48     209.567 237.946 320.049  1.00103.47           C
ATOM   3273  C4' DA  B  48     209.267 239.358 319.587  1.00104.38           C
ATOM   3274  O4' DA  B  48     210.500 240.106 319.451  1.00 98.63           O
ATOM   3275  C3' DA  B  48     208.556 239.470 318.244  1.00108.45           C
ATOM   3276  O3' DA  B  48     207.604 240.518 318.310  1.00116.22           O
ATOM   3277  C2' DA  B  48     209.696 239.811 317.288  1.00101.37           C
ATOM   3278  C1' DA  B  48     210.555 240.692 318.173  1.00 98.05           C
ATOM   3279  N9  DA  B  48     211.952 240.753 317.770  1.00 93.29           N
ATOM   3280  C8  DA  B  48     212.750 239.709 317.412  1.00 92.21           C
ATOM   3281  N7  DA  B  48     213.977 240.060 317.116  1.00 88.06           N
ATOM   3282  C5  DA  B  48     213.982 241.428 317.299  1.00 83.72           C
ATOM   3283  C6  DA  B  48     214.984 242.393 317.148  1.00 83.34           C
ATOM   3284  N6  DA  B  48     216.226 242.103 316.757  1.00 87.67           N
ATOM   3285  N1  DA  B  48     214.663 243.674 317.410  1.00 85.62           N
ATOM   3286  C2  DA  B  48     213.420 243.958 317.799  1.00 89.94           C
ATOM   3287  N3  DA  B  48     212.392 243.134 317.975  1.00 92.55           N
ATOM   3288  C4  DA  B  48     212.746 241.872 317.707  1.00 89.62           C
ATOM   3289  P   DG  B  49     206.352 240.553 317.307  1.00124.58           P
ATOM   3290  OP1 DG  B  49     205.133 240.316 318.110  1.00124.48           O
ATOM   3291  OP2 DG  B  49     206.650 239.687 316.148  1.00120.29           O
ATOM   3292  O5' DG  B  49     206.336 242.063 316.804  1.00110.40           O
ATOM   3293  C5' DG  B  49     206.456 243.107 317.745  1.00105.80           C
ATOM   3294  C4' DG  B  49     206.999 244.355 317.087  1.00107.90           C
ATOM   3295  O4' DG  B  49     208.440 244.252 316.961  1.00104.24           O
ATOM   3296  C3' DG  B  49     206.466 244.620 315.681  1.00110.21           C
ATOM   3297  O3' DG  B  49     206.133 245.987 315.545  1.00117.40           O
ATOM   3298  C2' DG  B  49     207.639 244.238 314.785  1.00105.06           C
ATOM   3299  C1' DG  B  49     208.817 244.616 315.658  1.00100.85           C
ATOM   3300  N9  DG  B  49     210.046 243.910 315.316  1.00 93.73           N
ATOM   3301  C8  DG  B  49     210.207 242.560 315.157  1.00 93.65           C
ATOM   3302  N7  DG  B  49     211.425 242.215 314.858  1.00 88.85           N
ATOM   3303  C5  DG  B  49     212.115 243.415 314.813  1.00 89.63           C
ATOM   3304  C6  DG  B  49     213.473 243.673 314.537  1.00 92.29           C
ATOM   3305  O6  DG  B  49     214.369 242.865 314.267  1.00 95.07           O
ATOM   3306  N1  DG  B  49     213.761 245.032 314.598  1.00 90.58           N
ATOM   3307  C2  DG  B  49     212.852 246.012 314.890  1.00 88.07           C
ATOM   3308  N2  DG  B  49     213.309 247.269 314.902  1.00 86.99           N
ATOM   3309  N3  DG  B  49     211.577 245.782 315.150  1.00 89.53           N
ATOM   3310  C4  DG  B  49     211.281 244.466 315.095  1.00 89.61           C
ATOM   3311  P   DT  B  50     205.271 246.488 314.287  1.00134.81           P
ATOM   3312  OP1 DT  B  50     204.108 247.235 314.812  1.00135.67           O
ATOM   3313  OP2 DT  B  50     205.053 245.342 313.377  1.00126.05           O
ATOM   3314  O5' DT  B  50     206.250 247.514 313.561  1.00113.18           O
ATOM   3315  C5' DT  B  50     206.892 248.515 314.321  1.00105.26           C
ATOM   3316  C4' DT  B  50     207.869 249.298 313.471  1.00105.93           C
ATOM   3317  O4' DT  B  50     209.125 248.580 313.388  1.00105.59           O
ATOM   3318  C3' DT  B  50     207.424 249.542 312.032  1.00103.99           C
ATOM   3319  O3' DT  B  50     207.817 250.837 311.633  1.00101.94           O
ATOM   3320  C2' DT  B  50     208.183 248.466 311.259  1.00105.47           C
ATOM   3321  C1' DT  B  50     209.485 248.421 312.036  1.00102.44           C
ATOM   3322  N1  DT  B  50     210.226 247.143 311.899  1.00 94.72           N
ATOM   3323  C2  DT  B  50     211.585 247.180 311.766  1.00 91.69           C
ATOM   3324  O2  DT  B  50     212.224 248.216 311.748  1.00 92.77           O
ATOM   3325  N3  DT  B  50     212.180 245.961 311.649  1.00 92.29           N
ATOM   3326  C4  DT  B  50     211.563 244.729 311.657  1.00 90.46           C
ATOM   3327  O4  DT  B  50     212.190 243.682 311.547  1.00 93.10           O
ATOM   3328  C5  DT  B  50     210.133 244.758 311.800  1.00 89.71           C
ATOM   3329  C7  DT  B  50     209.357 243.479 311.819  1.00 90.77           C
ATOM   3330  C6  DT  B  50     209.538 245.950 311.914  1.00 93.73           C
ATOM   3331  P   DG  B  51     207.303 251.451 310.245  1.00114.93           P
ATOM   3332  OP1 DG  B  51     206.782 252.804 310.527  1.00117.99           O
ATOM   3333  OP2 DG  B  51     206.433 250.452 309.589  1.00113.15           O
ATOM   3334  O5' DG  B  51     208.634 251.585 309.378  1.00109.29           O
ATOM   3335  C5' DG  B  51     209.718 252.358 309.869  1.00102.10           C
ATOM   3336  C4' DG  B  51     210.965 252.138 309.034  1.00 96.52           C
ATOM   3337  O4' DG  B  51     211.429 250.774 309.199  1.00 94.49           O
ATOM   3338  C3' DG  B  51     210.786 252.335 307.530  1.00 90.55           C
ATOM   3339  O3' DG  B  51     211.927 252.971 307.005  1.00 85.17           O
ATOM   3340  C2' DG  B  51     210.665 250.905 307.019  1.00 88.33           C
ATOM   3341  C1' DG  B  51     211.656 250.218 307.929  1.00 88.44           C
ATOM   3342  N9  DG  B  51     211.501 248.773 308.015  1.00 85.36           N
ATOM   3343  C8  DG  B  51     210.340 248.064 308.168  1.00 82.31           C
ATOM   3344  N7  DG  B  51     210.526 246.776 308.221  1.00 78.55           N
ATOM   3345  C5  DG  B  51     211.897 246.626 308.095  1.00 78.85           C
ATOM   3346  C6  DG  B  51     212.691 245.460 308.081  1.00 80.85           C
ATOM   3347  O6  DG  B  51     212.329 244.282 308.181  1.00 87.38           O
ATOM   3348  N1  DG  B  51     214.038 245.757 307.938  1.00 81.11           N
ATOM   3349  C2  DG  B  51     214.554 247.021 307.819  1.00 83.32           C
ATOM   3350  N2  DG  B  51     215.884 247.113 307.686  1.00 83.55           N
ATOM   3351  N3  DG  B  51     213.822 248.121 307.829  1.00 85.06           N
ATOM   3352  C4  DG  B  51     212.507 247.846 307.970  1.00 82.92           C
ATOM   3353  P   DT  B  52     211.931 253.502 305.494  1.00 96.60           P
ATOM   3354  OP1 DT  B  52     212.983 254.531 305.382  1.00 98.47           O
ATOM   3355  OP2 DT  B  52     210.537 253.830 305.135  1.00 95.38           O
ATOM   3356  O5' DT  B  52     212.362 252.224 304.644  1.00 98.62           O
ATOM   3357  C5' DT  B  52     213.226 252.374 303.530  1.00 94.07           C
ATOM   3358  C4' DT  B  52     214.658 252.041 303.908  1.00 87.86           C
ATOM   3359  O4' DT  B  52     214.668 250.881 304.773  1.00 81.79           O
ATOM   3360  C3' DT  B  52     215.544 251.670 302.737  1.00 77.14           C
ATOM   3361  O3' DT  B  52     216.888 251.948 303.031  1.00 78.62           O
ATOM   3362  C2' DT  B  52     215.300 250.180 302.619  1.00 72.97           C
ATOM   3363  C1' DT  B  52     215.163 249.764 304.074  1.00 70.84           C
ATOM   3364  N1  DT  B  52     214.219 248.648 304.265  1.00 67.70           N
ATOM   3365  C2  DT  B  52     214.704 247.380 304.439  1.00 74.45           C
ATOM   3366  O2  DT  B  52     215.891 247.115 304.452  1.00 76.60           O
ATOM   3367  N3  DT  B  52     213.744 246.422 304.603  1.00 76.57           N
ATOM   3368  C4  DT  B  52     212.380 246.606 304.605  1.00 77.62           C
ATOM   3369  O4  DT  B  52     211.592 245.680 304.761  1.00 84.69           O
ATOM   3370  C5  DT  B  52     211.943 247.959 304.412  1.00 75.07           C
ATOM   3371  C7  DT  B  52     210.481 248.282 304.398  1.00 79.34           C
ATOM   3372  C6  DT  B  52     212.873 248.901 304.250  1.00 70.32           C
ATOM   3373  P   DT  B  53     217.895 252.323 301.843  1.00 86.67           P
ATOM   3374  OP1 DT  B  53     219.130 252.872 302.436  1.00 87.71           O
ATOM   3375  OP2 DT  B  53     217.134 253.117 300.861  1.00 82.93           O
ATOM   3376  O5' DT  B  53     218.223 250.916 301.166  1.00 82.03           O
ATOM   3377  C5' DT  B  53     218.717 249.843 301.959  1.00 77.15           C
ATOM   3378  C4' DT  B  53     218.776 248.559 301.156  1.00 66.52           C
ATOM   3379  O4' DT  B  53     217.602 247.750 301.417  1.00 65.20           O
ATOM   3380  C3' DT  B  53     218.824 248.744 299.644  1.00 64.13           C
ATOM   3381  O3' DT  B  53     219.730 247.819 299.103  1.00 69.01           O
ATOM   3382  C2' DT  B  53     217.395 248.413 299.230  1.00 60.57           C
ATOM   3383  C1' DT  B  53     217.103 247.291 300.192  1.00 60.80           C
ATOM   3384  N1  DT  B  53     215.667 246.966 300.343  1.00 60.14           N
ATOM   3385  C2  DT  B  53     215.301 245.675 300.595  1.00 66.26           C
ATOM   3386  O2  DT  B  53     216.102 244.765 300.706  1.00 73.52           O
ATOM   3387  N3  DT  B  53     213.960 245.476 300.723  1.00 64.59           N
ATOM   3388  C4  DT  B  53     212.968 246.418 300.622  1.00 64.54           C
ATOM   3389  O4  DT  B  53     211.785 246.138 300.750  1.00 74.35           O
ATOM   3390  C5  DT  B  53     213.417 247.752 300.354  1.00 63.23           C
ATOM   3391  C7  DT  B  53     212.426 248.866 300.219  1.00 70.58           C
ATOM   3392  C6  DT  B  53     214.730 247.959 300.222  1.00 62.57           C
ATOM   3393  P   DA  B  54     220.784 248.258 297.981  1.00 73.79           P
ATOM   3394  OP1 DA  B  54     221.960 248.801 298.678  1.00 69.23           O
ATOM   3395  OP2 DA  B  54     220.083 249.073 296.971  1.00 68.40           O
ATOM   3396  O5' DA  B  54     221.203 246.876 297.313  1.00 67.48           O
ATOM   3397  C5' DA  B  54     222.084 246.014 297.995  1.00 63.41           C
ATOM   3398  C4' DA  B  54     221.591 244.580 297.969  1.00 58.04           C
ATOM   3399  O4' DA  B  54     220.175 244.540 298.250  1.00 55.00           O
ATOM   3400  C3' DA  B  54     221.755 243.847 296.654  1.00 56.85           C
ATOM   3401  O3' DA  B  54     221.914 242.478 296.936  1.00 57.66           O
ATOM   3402  C2' DA  B  54     220.414 244.123 295.976  1.00 60.13           C
ATOM   3403  C1' DA  B  54     219.489 243.961 297.164  1.00 57.77           C
ATOM   3404  N9  DA  B  54     218.204 244.637 297.064  1.00 60.59           N
ATOM   3405  C8  DA  B  54     217.989 245.965 296.872  1.00 66.81           C
ATOM   3406  N7  DA  B  54     216.724 246.300 296.880  1.00 67.13           N
ATOM   3407  C5  DA  B  54     216.065 245.110 297.117  1.00 60.23           C
ATOM   3408  C6  DA  B  54     214.703 244.791 297.238  1.00 66.67           C
ATOM   3409  N6  DA  B  54     213.724 245.694 297.136  1.00 74.14           N
ATOM   3410  N1  DA  B  54     214.381 243.509 297.470  1.00 68.96           N
ATOM   3411  C2  DA  B  54     215.362 242.612 297.572  1.00 67.06           C
ATOM   3412  N3  DA  B  54     216.674 242.795 297.474  1.00 61.04           N
ATOM   3413  C4  DA  B  54     216.960 244.078 297.242  1.00 57.99           C
ATOM   3414  P   DT  B  55     222.855 241.546 296.036  1.00 53.94           P
ATOM   3415  OP1 DT  B  55     223.499 240.561 296.919  1.00 61.02           O
ATOM   3416  OP2 DT  B  55     223.697 242.392 295.186  1.00 56.91           O
ATOM   3417  O5' DT  B  55     221.820 240.780 295.110  1.00 57.79           O
ATOM   3418  C5' DT  B  55     220.650 240.246 295.681  1.00 58.22           C
ATOM   3419  C4' DT  B  55     219.647 239.893 294.610  1.00 60.95           C
ATOM   3420  O4' DT  B  55     218.465 240.724 294.744  1.00 60.37           O
ATOM   3421  C3' DT  B  55     220.138 240.100 293.177  1.00 63.82           C
ATOM   3422  O3' DT  B  55     219.661 239.057 292.377  1.00 69.15           O
ATOM   3423  C2' DT  B  55     219.459 241.407 292.796  1.00 66.79           C
ATOM   3424  C1' DT  B  55     218.127 241.186 293.469  1.00 64.34           C
ATOM   3425  N1  DT  B  55     217.271 242.390 293.575  1.00 60.72           N
ATOM   3426  C2  DT  B  55     215.954 242.230 293.883  1.00 65.41           C
ATOM   3427  O2  DT  B  55     215.451 241.147 294.102  1.00 69.92           O
ATOM   3428  N3  DT  B  55     215.235 243.383 293.941  1.00 69.66           N
ATOM   3429  C4  DT  B  55     215.695 244.661 293.718  1.00 70.05           C
ATOM   3430  O4  DT  B  55     214.964 245.643 293.796  1.00 77.95           O
ATOM   3431  C5  DT  B  55     217.092 244.760 293.383  1.00 61.98           C
ATOM   3432  C7  DT  B  55     217.710 246.097 293.117  1.00 61.05           C
ATOM   3433  C6  DT  B  55     217.803 243.630 293.323  1.00 60.61           C
ATOM   3434  P   DG  B  56     220.585 237.799 292.026  1.00 75.15           P
ATOM   3435  OP1 DG  B  56     221.175 237.298 293.283  1.00 71.01           O
ATOM   3436  OP2 DG  B  56     221.464 238.199 290.911  1.00 70.05           O
ATOM   3437  O5' DG  B  56     219.537 236.714 291.507  1.00 77.50           O
ATOM   3438  C5' DG  B  56     218.654 236.103 292.431  1.00 73.90           C
ATOM   3439  C4' DG  B  56     217.256 235.936 291.853  1.00 76.05           C
ATOM   3440  O4' DG  B  56     216.500 237.165 291.994  1.00 73.04           O
ATOM   3441  C3' DG  B  56     217.180 235.568 290.379  1.00 77.48           C
ATOM   3442  O3' DG  B  56     216.110 234.664 290.199  1.00 84.35           O
ATOM   3443  C2' DG  B  56     216.898 236.915 289.717  1.00 72.89           C
ATOM   3444  C1' DG  B  56     215.981 237.551 290.741  1.00 71.32           C
ATOM   3445  N9  DG  B  56     215.964 239.004 290.705  1.00 68.34           N
ATOM   3446  C8  DG  B  56     217.034 239.834 290.531  1.00 70.28           C
ATOM   3447  N7  DG  B  56     216.723 241.096 290.572  1.00 71.46           N
ATOM   3448  C5  DG  B  56     215.358 241.103 290.802  1.00 70.15           C
ATOM   3449  C6  DG  B  56     214.471 242.186 290.945  1.00 73.64           C
ATOM   3450  O6  DG  B  56     214.725 243.396 290.895  1.00 77.93           O
ATOM   3451  N1  DG  B  56     213.171 241.760 291.163  1.00 73.81           N
ATOM   3452  C2  DG  B  56     212.780 240.450 291.237  1.00 74.69           C
ATOM   3453  N2  DG  B  56     211.477 240.230 291.457  1.00 79.04           N
ATOM   3454  N3  DG  B  56     213.605 239.423 291.108  1.00 74.28           N
ATOM   3455  C4  DG  B  56     214.876 239.825 290.893  1.00 69.42           C
ATOM   3456  P   DA  B  57     215.900 233.885 288.814  1.00104.53           P
ATOM   3457  OP1 DA  B  57     216.089 232.446 289.083  1.00 96.92           O
ATOM   3458  OP2 DA  B  57     216.692 234.542 287.754  1.00 98.85           O
ATOM   3459  O5' DA  B  57     214.363 234.143 288.501  1.00 97.05           O
ATOM   3460  C5' DA  B  57     213.768 235.353 288.923  1.00 85.92           C
ATOM   3461  C4' DA  B  57     212.300 235.379 288.576  1.00 83.25           C
ATOM   3462  O4' DA  B  57     211.823 236.736 288.648  1.00 76.24           O
ATOM   3463  C3' DA  B  57     211.981 234.941 287.170  1.00 88.95           C
ATOM   3464  O3' DA  B  57     210.635 234.531 287.102  1.00 93.78           O
ATOM   3465  C2' DA  B  57     212.236 236.218 286.373  1.00 86.10           C
ATOM   3466  C1' DA  B  57     211.835 237.315 287.360  1.00 80.32           C
ATOM   3467  N9  DA  B  57     212.754 238.446 287.381  1.00 76.21           N
ATOM   3468  C8  DA  B  57     214.098 238.417 287.171  1.00 77.43           C
ATOM   3469  N7  DA  B  57     214.671 239.590 287.256  1.00 76.61           N
ATOM   3470  C5  DA  B  57     213.629 240.446 287.544  1.00 73.92           C
ATOM   3471  C6  DA  B  57     213.577 241.832 287.759  1.00 76.87           C
ATOM   3472  N6  DA  B  57     214.652 242.624 287.712  1.00 79.71           N
ATOM   3473  N1  DA  B  57     212.378 242.378 288.024  1.00 79.16           N
ATOM   3474  C2  DA  B  57     211.309 241.582 288.072  1.00 78.45           C
ATOM   3475  N3  DA  B  57     211.235 240.269 287.888  1.00 79.58           N
ATOM   3476  C4  DA  B  57     212.442 239.758 287.627  1.00 75.07           C
ATOM   3477  P   DA  B  58     209.979 234.126 285.698  1.00114.16           P
ATOM   3478  OP1 DA  B  58     208.932 233.121 285.978  1.00105.50           O
ATOM   3479  OP2 DA  B  58     211.062 233.807 284.745  1.00107.83           O
ATOM   3480  O5' DA  B  58     209.264 235.469 285.227  1.00101.87           O
ATOM   3481  C5' DA  B  58     208.428 236.164 286.133  1.00 93.34           C
ATOM   3482  C4' DA  B  58     207.810 237.383 285.480  1.00 86.24           C
ATOM   3483  O4' DA  B  58     208.725 238.500 285.562  1.00 76.22           O
ATOM   3484  C3' DA  B  58     207.465 237.225 284.006  1.00 87.30           C
ATOM   3485  O3' DA  B  58     206.243 237.888 283.746  1.00 92.41           O
ATOM   3486  C2' DA  B  58     208.639 237.908 283.313  1.00 80.83           C
ATOM   3487  C1' DA  B  58     208.931 239.036 284.277  1.00 75.96           C
ATOM   3488  N9  DA  B  58     210.298 239.515 284.213  1.00 71.94           N
ATOM   3489  C8  DA  B  58     211.410 238.783 283.945  1.00 74.76           C
ATOM   3490  N7  DA  B  58     212.516 239.482 283.968  1.00 74.99           N
ATOM   3491  C5  DA  B  58     212.094 240.758 284.278  1.00 68.96           C
ATOM   3492  C6  DA  B  58     212.785 241.962 284.454  1.00 69.89           C
ATOM   3493  N6  DA  B  58     214.109 242.070 284.332  1.00 73.65           N
ATOM   3494  N1  DA  B  58     212.066 243.057 284.759  1.00 74.07           N
ATOM   3495  C2  DA  B  58     210.743 242.941 284.880  1.00 75.31           C
ATOM   3496  N3  DA  B  58     209.984 241.860 284.740  1.00 74.94           N
ATOM   3497  C4  DA  B  58     210.731 240.794 284.436  1.00 70.90           C
ATOM   3498  P   DA  B  59     205.555 237.825 282.298  1.00106.13           P
ATOM   3499  OP1 DA  B  59     204.183 237.315 282.496  1.00108.69           O
ATOM   3500  OP2 DA  B  59     206.456 237.145 281.345  1.00 96.39           O
ATOM   3501  O5' DA  B  59     205.462 239.358 281.887  1.00 86.02           O
ATOM   3502  C5' DA  B  59     205.111 240.313 282.867  1.00 76.74           C
ATOM   3503  C4' DA  B  59     205.533 241.702 282.442  1.00 74.04           C
ATOM   3504  O4' DA  B  59     206.966 241.847 282.568  1.00 70.58           O
ATOM   3505  C3' DA  B  59     205.193 242.070 281.004  1.00 75.80           C
ATOM   3506  O3' DA  B  59     204.643 243.359 280.984  1.00 77.30           O
ATOM   3507  C2' DA  B  59     206.550 242.024 280.300  1.00 75.60           C
ATOM   3508  C1' DA  B  59     207.472 242.466 281.414  1.00 70.87           C
ATOM   3509  N9  DA  B  59     208.855 242.040 281.249  1.00 68.47           N
ATOM   3510  C8  DA  B  59     209.295 240.794 280.926  1.00 71.49           C
ATOM   3511  N7  DA  B  59     210.598 240.695 280.863  1.00 71.80           N
ATOM   3512  C5  DA  B  59     211.042 241.965 281.177  1.00 67.10           C
ATOM   3513  C6  DA  B  59     212.329 242.516 281.280  1.00 66.67           C
ATOM   3514  N6  DA  B  59     213.447 241.818 281.072  1.00 70.89           N
ATOM   3515  N1  DA  B  59     212.428 243.815 281.606  1.00 67.29           N
ATOM   3516  C2  DA  B  59     211.306 244.506 281.816  1.00 69.66           C
ATOM   3517  N3  DA  B  59     210.043 244.096 281.749  1.00 70.08           N
ATOM   3518  C4  DA  B  59     209.981 242.803 281.422  1.00 67.37           C
ATOM   3519  P   DA  B  60     203.771 243.852 279.738  1.00 89.75           P
ATOM   3520  OP1 DA  B  60     202.420 244.162 280.243  1.00 86.96           O
ATOM   3521  OP2 DA  B  60     203.941 242.877 278.641  1.00 87.13           O
ATOM   3522  O5' DA  B  60     204.490 245.209 279.315  1.00 81.93           O
ATOM   3523  C5' DA  B  60     204.975 246.070 280.316  1.00 74.43           C
ATOM   3524  C4' DA  B  60     206.128 246.911 279.806  1.00 70.13           C
ATOM   3525  O4' DA  B  60     207.344 246.128 279.776  1.00 65.62           O
ATOM   3526  C3' DA  B  60     205.961 247.476 278.400  1.00 73.32           C
ATOM   3527  O3' DA  B  60     206.435 248.804 278.396  1.00 76.95           O
ATOM   3528  C2' DA  B  60     206.856 246.562 277.563  1.00 70.95           C
ATOM   3529  C1' DA  B  60     207.984 246.327 278.541  1.00 65.23           C
ATOM   3530  N9  DA  B  60     208.802 245.154 278.270  1.00 63.63           N
ATOM   3531  C8  DA  B  60     208.374 243.918 277.898  1.00 68.73           C
ATOM   3532  N7  DA  B  60     209.343 243.048 277.753  1.00 67.97           N
ATOM   3533  C5  DA  B  60     210.479 243.764 278.069  1.00 67.66           C
ATOM   3534  C6  DA  B  60     211.837 243.413 278.112  1.00 70.40           C
ATOM   3535  N6  DA  B  60     212.289 242.190 277.819  1.00 73.10           N
ATOM   3536  N1  DA  B  60     212.718 244.364 278.464  1.00 68.44           N
ATOM   3537  C2  DA  B  60     212.262 245.582 278.754  1.00 67.26           C
ATOM   3538  N3  DA  B  60     211.011 246.028 278.752  1.00 69.26           N
ATOM   3539  C4  DA  B  60     210.161 245.060 278.395  1.00 65.53           C
ATOM   3540  P   DA  B  61     205.976 249.840 277.266  1.00 86.00           P
ATOM   3541  OP1 DA  B  61     205.253 250.937 277.939  1.00 83.09           O
ATOM   3542  OP2 DA  B  61     205.312 249.078 276.190  1.00 80.53           O
ATOM   3543  O5' DA  B  61     207.359 250.410 276.718  1.00 72.68           O
ATOM   3544  C5' DA  B  61     208.382 250.735 277.634  1.00 64.79           C
ATOM   3545  C4' DA  B  61     209.747 250.711 276.974  1.00 63.08           C
ATOM   3546  O4' DA  B  61     210.224 249.350 276.844  1.00 63.55           O
ATOM   3547  C3' DA  B  61     209.807 251.310 275.576  1.00 64.18           C
ATOM   3548  O3' DA  B  61     210.941 252.119 275.495  1.00 64.74           O
ATOM   3549  C2' DA  B  61     209.935 250.078 274.675  1.00 65.77           C
ATOM   3550  C1' DA  B  61     210.765 249.177 275.558  1.00 65.11           C
ATOM   3551  N9  DA  B  61     210.691 247.759 275.228  1.00 64.75           N
ATOM   3552  C8  DA  B  61     209.584 247.054 274.874  1.00 65.84           C
ATOM   3553  N7  DA  B  61     209.816 245.782 274.661  1.00 67.92           N
ATOM   3554  C5  DA  B  61     211.170 245.646 274.904  1.00 64.20           C
ATOM   3555  C6  DA  B  61     212.035 244.539 274.857  1.00 67.10           C
ATOM   3556  N6  DA  B  61     211.637 243.305 274.528  1.00 72.83           N
ATOM   3557  N1  DA  B  61     213.329 244.743 275.159  1.00 66.08           N
ATOM   3558  C2  DA  B  61     213.719 245.974 275.487  1.00 63.53           C
ATOM   3559  N3  DA  B  61     213.000 247.086 275.569  1.00 62.31           N
ATOM   3560  C4  DA  B  61     211.722 246.851 275.261  1.00 61.65           C
ATOM   3561  P   DT  B  62     211.038 253.266 274.388  1.00 81.69           P
ATOM   3562  OP1 DT  B  62     211.226 254.541 275.106  1.00 81.71           O
ATOM   3563  OP2 DT  B  62     209.908 253.092 273.453  1.00 80.00           O
ATOM   3564  O5' DT  B  62     212.396 252.915 273.636  1.00 74.75           O
ATOM   3565  C5' DT  B  62     213.547 252.645 274.406  1.00 69.13           C
ATOM   3566  C4' DT  B  62     214.450 251.638 273.722  1.00 64.32           C
ATOM   3567  O4' DT  B  62     213.813 250.348 273.645  1.00 63.03           O
ATOM   3568  C3' DT  B  62     214.863 251.982 272.294  1.00 57.24           C
ATOM   3569  O3' DT  B  62     216.256 252.007 272.238  1.00 53.85           O
ATOM   3570  C2' DT  B  62     214.286 250.826 271.459  1.00 59.89           C
ATOM   3571  C1' DT  B  62     214.283 249.723 272.488  1.00 58.46           C
ATOM   3572  N1  DT  B  62     213.406 248.568 272.194  1.00 55.13           N
ATOM   3573  C2  DT  B  62     213.928 247.310 272.285  1.00 62.45           C
ATOM   3574  O2  DT  B  62     215.090 247.094 272.564  1.00 66.15           O
ATOM   3575  N3  DT  B  62     213.049 246.302 272.025  1.00 63.65           N
ATOM   3576  C4  DT  B  62     211.718 246.429 271.701  1.00 61.20           C
ATOM   3577  O4  DT  B  62     211.002 245.458 271.487  1.00 67.66           O
ATOM   3578  C5  DT  B  62     211.229 247.777 271.633  1.00 57.01           C
ATOM   3579  C7  DT  B  62     209.796 248.040 271.291  1.00 64.66           C
ATOM   3580  C6  DT  B  62     212.087 248.772 271.887  1.00 54.12           C
ATOM   3581  P   DT  B  63     217.008 253.022 271.261  1.00 73.95           P
ATOM   3582  OP1 DT  B  63     217.888 253.874 272.087  1.00 71.56           O
ATOM   3583  OP2 DT  B  63     215.993 253.628 270.379  1.00 72.95           O
ATOM   3584  O5' DT  B  63     217.918 252.056 270.386  1.00 71.04           O
ATOM   3585  C5' DT  B  63     218.584 250.982 271.017  1.00 64.47           C
ATOM   3586  C4' DT  B  63     218.751 249.824 270.064  1.00 54.46           C
ATOM   3587  O4' DT  B  63     217.556 249.005 270.067  1.00 48.79           O
ATOM   3588  C3' DT  B  63     218.985 250.220 268.609  1.00 52.55           C
ATOM   3589  O3' DT  B  63     220.026 249.447 268.085  1.00 52.58           O
ATOM   3590  C2' DT  B  63     217.659 249.861 267.950  1.00 53.05           C
ATOM   3591  C1' DT  B  63     217.297 248.632 268.750  1.00 48.42           C
ATOM   3592  N1  DT  B  63     215.889 248.211 268.614  1.00 47.33           N
ATOM   3593  C2  DT  B  63     215.586 246.884 268.707  1.00 55.52           C
ATOM   3594  O2  DT  B  63     216.418 246.027 268.921  1.00 62.72           O
ATOM   3595  N3  DT  B  63     214.264 246.586 268.551  1.00 59.14           N
ATOM   3596  C4  DT  B  63     213.240 247.470 268.307  1.00 59.32           C
ATOM   3597  O4  DT  B  63     212.078 247.107 268.186  1.00 66.68           O
ATOM   3598  C5  DT  B  63     213.628 248.848 268.214  1.00 53.29           C
ATOM   3599  C7  DT  B  63     212.599 249.902 267.952  1.00 51.47           C
ATOM   3600  C6  DT  B  63     214.921 249.148 268.362  1.00 50.37           C
ATOM   3601  P   DA  B  64     221.376 250.136 267.573  1.00 63.01           P
ATOM   3602  OP1 DA  B  64     222.026 250.779 268.729  1.00 62.45           O
ATOM   3603  OP2 DA  B  64     221.052 250.932 266.376  1.00 61.21           O
ATOM   3604  O5' DA  B  64     222.261 248.895 267.118  1.00 65.67           O
ATOM   3605  C5' DA  B  64     222.414 247.790 267.989  1.00 58.66           C
ATOM   3606  C4' DA  B  64     222.045 246.494 267.296  1.00 48.63           C
ATOM   3607  O4' DA  B  64     220.611 246.397 267.162  1.00 44.73           O
ATOM   3608  C3' DA  B  64     222.611 246.321 265.899  1.00 44.87           C
ATOM   3609  O3' DA  B  64     223.084 245.016 265.755  1.00 44.61           O
ATOM   3610  C2' DA  B  64     221.406 246.584 265.003  1.00 47.04           C
ATOM   3611  C1' DA  B  64     220.285 246.032 265.852  1.00 44.31           C
ATOM   3612  N9  DA  B  64     218.988 246.607 265.559  1.00 44.95           N
ATOM   3613  C8  DA  B  64     218.705 247.922 265.388  1.00 52.37           C
ATOM   3614  N7  DA  B  64     217.442 248.162 265.157  1.00 54.86           N
ATOM   3615  C5  DA  B  64     216.858 246.916 265.188  1.00 50.80           C
ATOM   3616  C6  DA  B  64     215.535 246.494 265.016  1.00 56.72           C
ATOM   3617  N6  DA  B  64     214.525 247.331 264.768  1.00 59.30           N
ATOM   3618  N1  DA  B  64     215.283 245.182 265.109  1.00 59.87           N
ATOM   3619  C2  DA  B  64     216.296 244.352 265.359  1.00 58.15           C
ATOM   3620  N3  DA  B  64     217.581 244.634 265.542  1.00 54.34           N
ATOM   3621  C4  DA  B  64     217.795 245.946 265.442  1.00 47.56           C
ATOM   3622  P   DG  B  65     224.200 244.682 264.664  1.00 54.27           P
ATOM   3623  OP1 DG  B  65     225.228 243.850 265.312  1.00 55.85           O
ATOM   3624  OP2 DG  B  65     224.577 245.941 263.998  1.00 65.15           O
ATOM   3625  O5' DG  B  65     223.421 243.790 263.612  1.00 48.09           O
ATOM   3626  C5' DG  B  65     222.737 242.653 264.057  1.00 49.09           C
ATOM   3627  C4' DG  B  65     221.579 242.324 263.142  1.00 50.01           C
ATOM   3628  O4' DG  B  65     220.562 243.327 263.250  1.00 48.44           O
ATOM   3629  C3' DG  B  65     221.919 242.247 261.656  1.00 49.66           C
ATOM   3630  O3' DG  B  65     221.815 240.912 261.226  1.00 49.55           O
ATOM   3631  C2' DG  B  65     220.867 243.141 260.983  1.00 48.99           C
ATOM   3632  C1' DG  B  65     219.828 243.281 262.072  1.00 49.16           C
ATOM   3633  N9  DG  B  65     219.017 244.480 261.976  1.00 50.05           N
ATOM   3634  C8  DG  B  65     219.452 245.772 261.964  1.00 52.14           C
ATOM   3635  N7  DG  B  65     218.485 246.638 261.877  1.00 56.40           N
ATOM   3636  C5  DG  B  65     217.340 245.863 261.830  1.00 53.01           C
ATOM   3637  C6  DG  B  65     215.989 246.243 261.736  1.00 56.53           C
ATOM   3638  O6  DG  B  65     215.510 247.383 261.673  1.00 64.50           O
ATOM   3639  N1  DG  B  65     215.150 245.142 261.720  1.00 55.16           N
ATOM   3640  C2  DG  B  65     215.565 243.844 261.788  1.00 53.97           C
ATOM   3641  N2  DG  B  65     214.612 242.909 261.762  1.00 60.29           N
ATOM   3642  N3  DG  B  65     216.825 243.479 261.878  1.00 52.42           N
ATOM   3643  C4  DG  B  65     217.654 244.538 261.893  1.00 49.97           C
ATOM   3644  P   DT  B  66     222.049 240.531 259.691  1.00 58.21           P
ATOM   3645  OP1 DT  B  66     222.549 239.144 259.658  1.00 61.33           O
ATOM   3646  OP2 DT  B  66     222.828 241.613 259.063  1.00 62.20           O
ATOM   3647  O5' DT  B  66     220.584 240.545 259.083  1.00 56.54           O
ATOM   3648  C5' DT  B  66     219.543 239.901 259.777  1.00 52.77           C
ATOM   3649  C4' DT  B  66     218.209 240.145 259.109  1.00 51.52           C
ATOM   3650  O4' DT  B  66     217.767 241.486 259.376  1.00 48.99           O
ATOM   3651  C3' DT  B  66     218.207 239.991 257.592  1.00 53.22           C
ATOM   3652  O3' DT  B  66     217.337 238.945 257.235  1.00 55.96           O
ATOM   3653  C2' DT  B  66     217.710 241.349 257.074  1.00 53.55           C
ATOM   3654  C1' DT  B  66     217.016 241.926 258.288  1.00 49.30           C
ATOM   3655  N1  DT  B  66     216.986 243.404 258.321  1.00 52.24           N
ATOM   3656  C2  DT  B  66     215.780 244.042 258.370  1.00 59.79           C
ATOM   3657  O2  DT  B  66     214.716 243.454 258.382  1.00 61.48           O
ATOM   3658  N3  DT  B  66     215.855 245.403 258.416  1.00 63.54           N
ATOM   3659  C4  DT  B  66     216.997 246.172 258.413  1.00 59.35           C
ATOM   3660  O4  DT  B  66     216.960 247.395 258.455  1.00 64.05           O
ATOM   3661  C5  DT  B  66     218.230 245.439 258.366  1.00 51.64           C
ATOM   3662  C7  DT  B  66     219.536 246.166 258.355  1.00 52.97           C
ATOM   3663  C6  DT  B  66     218.166 244.105 258.322  1.00 51.33           C
ATOM   3664  P   DT  B  67     217.216 238.469 255.714  1.00 69.83           P
ATOM   3665  OP1 DT  B  67     216.974 237.015 255.730  1.00 72.07           O
ATOM   3666  OP2 DT  B  67     218.359 239.019 254.961  1.00 67.26           O
ATOM   3667  O5' DT  B  67     215.885 239.181 255.209  1.00 61.06           O
ATOM   3668  C5' DT  B  67     214.675 238.927 255.875  1.00 59.49           C
ATOM   3669  C4' DT  B  67     213.600 239.896 255.432  1.00 64.20           C
ATOM   3670  O4' DT  B  67     213.977 241.237 255.790  1.00 63.03           O
ATOM   3671  C3' DT  B  67     213.327 239.919 253.931  1.00 67.16           C
ATOM   3672  O3' DT  B  67     211.972 239.607 253.695  1.00 78.62           O
ATOM   3673  C2' DT  B  67     213.654 241.354 253.515  1.00 58.85           C
ATOM   3674  C1' DT  B  67     213.489 242.105 254.815  1.00 58.54           C
ATOM   3675  N1  DT  B  67     214.270 243.348 254.879  1.00 55.54           N
ATOM   3676  C2  DT  B  67     213.620 244.545 255.004  1.00 61.69           C
ATOM   3677  O2  DT  B  67     212.410 244.641 255.061  1.00 65.59           O
ATOM   3678  N3  DT  B  67     214.439 245.634 255.059  1.00 65.99           N
ATOM   3679  C4  DT  B  67     215.816 245.639 255.002  1.00 66.01           C
ATOM   3680  O4  DT  B  67     216.472 246.672 255.061  1.00 69.52           O
ATOM   3681  C5  DT  B  67     216.429 244.347 254.873  1.00 61.74           C
ATOM   3682  C7  DT  B  67     217.918 244.223 254.805  1.00 64.44           C
ATOM   3683  C6  DT  B  67     215.635 243.279 254.823  1.00 56.69           C
ATOM   3684  P   DT  B  68     211.419 239.472 252.197  1.00 90.64           P
ATOM   3685  OP1 DT  B  68     210.338 238.466 252.225  1.00 86.83           O
ATOM   3686  OP2 DT  B  68     212.571 239.295 251.292  1.00 91.46           O
ATOM   3687  O5' DT  B  68     210.775 240.898 251.913  1.00 69.88           O
ATOM   3688  C5' DT  B  68     209.934 241.470 252.884  1.00 67.15           C
ATOM   3689  C4' DT  B  68     209.392 242.808 252.432  1.00 64.95           C
ATOM   3690  O4' DT  B  68     210.353 243.858 252.699  1.00 59.30           O
ATOM   3691  C3' DT  B  68     209.059 242.923 250.954  1.00 67.42           C
ATOM   3692  O3' DT  B  68     207.909 243.722 250.831  1.00 74.40           O
ATOM   3693  C2' DT  B  68     210.287 243.635 250.400  1.00 64.17           C
ATOM   3694  C1' DT  B  68     210.555 244.607 251.526  1.00 59.09           C
ATOM   3695  N1  DT  B  68     211.924 245.147 251.574  1.00 58.37           N
ATOM   3696  C2  DT  B  68     212.096 246.487 251.758  1.00 63.53           C
ATOM   3697  O2  DT  B  68     211.170 247.269 251.847  1.00 69.72           O
ATOM   3698  N3  DT  B  68     213.393 246.893 251.823  1.00 63.88           N
ATOM   3699  C4  DT  B  68     214.516 246.102 251.738  1.00 64.68           C
ATOM   3700  O4  DT  B  68     215.648 246.562 251.807  1.00 71.79           O
ATOM   3701  C5  DT  B  68     214.266 244.704 251.556  1.00 60.88           C
ATOM   3702  C7  DT  B  68     215.412 243.745 251.445  1.00 67.58           C
ATOM   3703  C6  DT  B  68     212.996 244.295 251.490  1.00 59.52           C
ATOM   3704  P   DC  B  69     206.940 243.586 249.564  1.00 82.23           P
ATOM   3705  OP1 DC  B  69     205.621 243.143 250.060  1.00 73.74           O
ATOM   3706  OP2 DC  B  69     207.641 242.816 248.518  1.00 81.08           O
ATOM   3707  O5' DC  B  69     206.799 245.089 249.071  1.00 73.74           O
ATOM   3708  C5' DC  B  69     207.753 246.045 249.489  1.00 67.61           C
ATOM   3709  C4' DC  B  69     207.373 247.416 248.991  1.00 65.41           C
ATOM   3710  O4' DC  B  69     208.488 248.316 249.158  1.00 57.58           O
ATOM   3711  C3' DC  B  69     207.069 247.475 247.520  1.00 67.87           C
ATOM   3712  O3' DC  B  69     206.345 248.648 247.248  1.00 71.44           O
ATOM   3713  C2' DC  B  69     208.473 247.535 246.935  1.00 66.90           C
ATOM   3714  C1' DC  B  69     209.173 248.456 247.929  1.00 62.47           C
ATOM   3715  N1  DC  B  69     210.579 248.116 248.174  1.00 59.12           N
ATOM   3716  C2  DC  B  69     211.461 249.117 248.552  1.00 64.74           C
ATOM   3717  O2  DC  B  69     211.042 250.273 248.648  1.00 71.86           O
ATOM   3718  N3  DC  B  69     212.748 248.797 248.800  1.00 65.62           N
ATOM   3719  C4  DC  B  69     213.150 247.538 248.684  1.00 63.25           C
ATOM   3720  N4  DC  B  69     214.432 247.265 248.937  1.00 68.66           N
ATOM   3721  C5  DC  B  69     212.260 246.500 248.306  1.00 60.04           C
ATOM   3722  C6  DC  B  69     210.995 246.832 248.065  1.00 59.60           C
ATOM   3723  P   DT  B  70     205.563 248.811 245.861  1.00 81.13           P
ATOM   3724  OP1 DT  B  70     204.192 249.256 246.185  1.00 85.55           O
ATOM   3725  OP2 DT  B  70     205.774 247.575 245.080  1.00 83.22           O
ATOM   3726  O5' DT  B  70     206.337 250.006 245.145  1.00 66.16           O
ATOM   3727  C5' DT  B  70     206.558 251.204 245.854  1.00 63.82           C
ATOM   3728  C4' DT  B  70     207.559 252.093 245.143  1.00 67.05           C
ATOM   3729  O4' DT  B  70     208.907 251.726 245.520  1.00 67.03           O
ATOM   3730  C3' DT  B  70     207.516 252.050 243.623  1.00 63.96           C
ATOM   3731  O3' DT  B  70     207.639 253.364 243.134  1.00 63.29           O
ATOM   3732  C2' DT  B  70     208.733 251.199 243.267  1.00 65.71           C
ATOM   3733  C1' DT  B  70     209.697 251.591 244.367  1.00 64.19           C
ATOM   3734  N1  DT  B  70     210.716 250.578 244.654  1.00 57.67           N
ATOM   3735  C2  DT  B  70     211.891 250.967 245.228  1.00 63.04           C
ATOM   3736  O2  DT  B  70     212.152 252.125 245.487  1.00 68.19           O
ATOM   3737  N3  DT  B  70     212.768 249.956 245.478  1.00 64.84           N
ATOM   3738  C4  DT  B  70     212.579 248.617 245.228  1.00 64.68           C
ATOM   3739  O4  DT  B  70     213.429 247.776 245.494  1.00 70.39           O
ATOM   3740  C5  DT  B  70     211.317 248.274 244.633  1.00 60.97           C
ATOM   3741  C7  DT  B  70     210.997 246.846 244.313  1.00 66.06           C
ATOM   3742  C6  DT  B  70     210.455 249.261 244.381  1.00 57.42           C
ATOM   3743  P   DC  B  71     207.460 253.688 241.577  1.00 75.27           P
ATOM   3744  OP1 DC  B  71     206.478 254.785 241.490  1.00 74.17           O
ATOM   3745  OP2 DC  B  71     207.225 252.431 240.841  1.00 71.20           O
ATOM   3746  O5' DC  B  71     208.889 254.260 241.159  1.00 80.40           O
ATOM   3747  C5' DC  B  71     209.490 255.276 241.952  1.00 76.74           C
ATOM   3748  C4' DC  B  71     210.974 255.394 241.662  1.00 73.08           C
ATOM   3749  O4' DC  B  71     211.675 254.233 242.166  1.00 64.78           O
ATOM   3750  C3' DC  B  71     211.344 255.516 240.189  1.00 67.67           C
ATOM   3751  O3' DC  B  71     212.224 256.603 240.033  1.00 67.09           O
ATOM   3752  C2' DC  B  71     212.022 254.181 239.879  1.00 61.34           C
ATOM   3753  C1' DC  B  71     212.623 253.824 241.224  1.00 59.49           C
ATOM   3754  N1  DC  B  71     212.855 252.375 241.413  1.00 56.42           N
ATOM   3755  C2  DC  B  71     213.998 251.937 242.080  1.00 61.68           C
ATOM   3756  O2  DC  B  71     214.815 252.766 242.495  1.00 65.10           O
ATOM   3757  N3  DC  B  71     214.198 250.614 242.241  1.00 64.14           N
ATOM   3758  C4  DC  B  71     213.303 249.751 241.777  1.00 63.86           C
ATOM   3759  N4  DC  B  71     213.536 248.452 241.964  1.00 66.77           N
ATOM   3760  C5  DC  B  71     212.131 250.175 241.099  1.00 60.48           C
ATOM   3761  C6  DC  B  71     211.949 251.484 240.943  1.00 57.83           C
ATOM   3762  P   DT  B  72     212.717 257.067 238.580  1.00 74.88           P
ATOM   3763  OP1 DT  B  72     212.713 258.540 238.568  1.00 71.03           O
ATOM   3764  OP2 DT  B  72     211.979 256.313 237.547  1.00 79.50           O
ATOM   3765  O5' DT  B  72     214.225 256.586 238.545  1.00 69.78           O
ATOM   3766  C5' DT  B  72     214.989 256.641 239.727  1.00 68.72           C
ATOM   3767  C4' DT  B  72     216.278 255.874 239.562  1.00 65.84           C
ATOM   3768  O4' DT  B  72     216.046 254.473 239.822  1.00 61.87           O
ATOM   3769  C3' DT  B  72     216.881 255.952 238.167  1.00 63.73           C
ATOM   3770  O3' DT  B  72     218.228 256.310 238.263  1.00 62.59           O
ATOM   3771  C2' DT  B  72     216.706 254.537 237.615  1.00 59.08           C
ATOM   3772  C1' DT  B  72     216.771 253.726 238.889  1.00 56.91           C
ATOM   3773  N1  DT  B  72     216.167 252.389 238.789  1.00 54.66           N
ATOM   3774  C2  DT  B  72     216.849 251.324 239.303  1.00 60.87           C
ATOM   3775  O2  DT  B  72     217.940 251.423 239.833  1.00 65.28           O
ATOM   3776  N3  DT  B  72     216.217 250.126 239.175  1.00 62.41           N
ATOM   3777  C4  DT  B  72     214.990 249.893 238.599  1.00 61.32           C
ATOM   3778  O4  DT  B  72     214.499 248.774 238.533  1.00 64.41           O
ATOM   3779  C5  DT  B  72     214.322 251.057 238.084  1.00 58.92           C
ATOM   3780  C7  DT  B  72     212.977 250.928 237.435  1.00 59.26           C
ATOM   3781  C6  DT  B  72     214.937 252.239 238.203  1.00 56.45           C
ATOM   3782  P   DT  B  73     218.965 256.978 237.009  1.00 71.24           P
ATOM   3783  OP1 DT  B  73     219.590 258.226 237.490  1.00 72.84           O
ATOM   3784  OP2 DT  B  73     218.036 256.988 235.862  1.00 68.93           O
ATOM   3785  O5' DT  B  73     220.114 255.941 236.672  1.00 59.80           O
ATOM   3786  C5' DT  B  73     220.979 255.535 237.681  1.00 58.37           C
ATOM   3787  C4' DT  B  73     221.611 254.212 237.333  1.00 56.80           C
ATOM   3788  O4' DT  B  73     220.596 253.181 237.324  1.00 61.01           O
ATOM   3789  C3' DT  B  73     222.279 254.151 235.964  1.00 50.83           C
ATOM   3790  O3' DT  B  73     223.490 253.480 236.090  1.00 48.90           O
ATOM   3791  C2' DT  B  73     221.289 253.334 235.140  1.00 56.09           C
ATOM   3792  C1' DT  B  73     220.805 252.377 236.200  1.00 58.67           C
ATOM   3793  N1  DT  B  73     219.556 251.669 235.873  1.00 53.88           N
ATOM   3794  C2  DT  B  73     219.477 250.339 236.148  1.00 58.75           C
ATOM   3795  O2  DT  B  73     220.390 249.709 236.647  1.00 67.15           O
ATOM   3796  N3  DT  B  73     218.299 249.756 235.823  1.00 57.59           N
ATOM   3797  C4  DT  B  73     217.205 250.358 235.257  1.00 58.85           C
ATOM   3798  O4  DT  B  73     216.181 249.736 235.000  1.00 69.43           O
ATOM   3799  C5  DT  B  73     217.347 251.763 234.991  1.00 52.59           C
ATOM   3800  C7  DT  B  73     216.219 252.529 234.372  1.00 55.74           C
ATOM   3801  C6  DT  B  73     218.506 252.347 235.308  1.00 50.87           C
ATOM   3802  P   DA  B  74     224.781 253.997 235.305  1.00 63.43           P
ATOM   3803  OP1 DA  B  74     225.365 255.100 236.095  1.00 70.27           O
ATOM   3804  OP2 DA  B  74     224.388 254.207 233.901  1.00 58.36           O
ATOM   3805  O5' DA  B  74     225.772 252.754 235.378  1.00 56.82           O
ATOM   3806  C5' DA  B  74     225.996 252.129 236.621  1.00 51.59           C
ATOM   3807  C4' DA  B  74     226.266 250.643 236.465  1.00 48.70           C
ATOM   3808  O4' DA  B  74     225.030 249.934 236.223  1.00 50.31           O
ATOM   3809  C3' DA  B  74     227.182 250.253 235.330  1.00 47.14           C
ATOM   3810  O3' DA  B  74     227.888 249.116 235.717  1.00 43.73           O
ATOM   3811  C2' DA  B  74     226.200 249.940 234.209  1.00 51.24           C
ATOM   3812  C1' DA  B  74     225.088 249.266 234.984  1.00 50.24           C
ATOM   3813  N9  DA  B  74     223.782 249.396 234.377  1.00 51.30           N
ATOM   3814  C8  DA  B  74     223.227 250.532 233.875  1.00 56.62           C
ATOM   3815  N7  DA  B  74     222.016 250.367 233.419  1.00 54.39           N
ATOM   3816  C5  DA  B  74     221.756 249.038 233.655  1.00 51.25           C
ATOM   3817  C6  DA  B  74     220.638 248.244 233.395  1.00 60.86           C
ATOM   3818  N6  DA  B  74     219.529 248.711 232.815  1.00 66.92           N
ATOM   3819  N1  DA  B  74     220.694 246.950 233.752  1.00 67.72           N
ATOM   3820  C2  DA  B  74     221.806 246.493 234.331  1.00 66.99           C
ATOM   3821  N3  DA  B  74     222.925 247.151 234.624  1.00 60.48           N
ATOM   3822  C4  DA  B  74     222.830 248.429 234.255  1.00 50.98           C
ATOM   3823  P   DC  B  75     229.230 248.702 234.960  1.00 50.86           P
ATOM   3824  OP1 DC  B  75     230.150 248.180 235.982  1.00 56.90           O
ATOM   3825  OP2 DC  B  75     229.634 249.817 234.085  1.00 66.28           O
ATOM   3826  O5' DC  B  75     228.776 247.494 234.034  1.00 52.31           O
ATOM   3827  C5' DC  B  75     228.371 246.290 234.623  1.00 55.32           C
ATOM   3828  C4' DC  B  75     227.633 245.429 233.625  1.00 59.98           C
ATOM   3829  O4' DC  B  75     226.396 246.064 233.264  1.00 57.53           O
ATOM   3830  C3' DC  B  75     228.373 245.179 232.317  1.00 56.70           C
ATOM   3831  O3' DC  B  75     228.588 243.805 232.175  1.00 60.79           O
ATOM   3832  C2' DC  B  75     227.427 245.726 231.233  1.00 58.51           C
ATOM   3833  C1' DC  B  75     226.095 245.726 231.948  1.00 57.07           C
ATOM   3834  N1  DC  B  75     225.118 246.710 231.445  1.00 53.11           N
ATOM   3835  C2  DC  B  75     223.810 246.305 231.230  1.00 61.83           C
ATOM   3836  O2  DC  B  75     223.513 245.127 231.444  1.00 68.83           O
ATOM   3837  N3  DC  B  75     222.906 247.204 230.791  1.00 64.16           N
ATOM   3838  C4  DC  B  75     223.281 248.460 230.580  1.00 59.11           C
ATOM   3839  N4  DC  B  75     222.358 249.321 230.148  1.00 64.48           N
ATOM   3840  C5  DC  B  75     224.612 248.891 230.807  1.00 51.82           C
ATOM   3841  C6  DC  B  75     225.488 247.991 231.239  1.00 52.04           C
ATOM   3842  P   DT  B  76     229.575 243.254 231.044  1.00 72.67           P
ATOM   3843  OP1 DT  B  76     230.538 242.339 231.689  1.00 73.12           O
ATOM   3844  OP2 DT  B  76     230.069 244.414 230.279  1.00 67.62           O
ATOM   3845  O5' DT  B  76     228.615 242.406 230.097  1.00 73.41           O
ATOM   3846  C5' DT  B  76     227.632 241.557 230.665  1.00 70.80           C
ATOM   3847  C4' DT  B  76     226.488 241.350 229.696  1.00 68.41           C
ATOM   3848  O4' DT  B  76     225.721 242.561 229.598  1.00 61.84           O
ATOM   3849  C3' DT  B  76     226.915 241.013 228.270  1.00 74.88           C
ATOM   3850  O3' DT  B  76     226.528 239.690 227.954  1.00 83.07           O
ATOM   3851  C2' DT  B  76     226.195 242.051 227.386  1.00 72.51           C
ATOM   3852  C1' DT  B  76     225.150 242.626 228.324  1.00 62.58           C
ATOM   3853  N1  DT  B  76     224.806 244.036 228.048  1.00 58.37           N
ATOM   3854  C2  DT  B  76     223.504 244.366 227.806  1.00 65.12           C
ATOM   3855  O2  DT  B  76     222.606 243.550 227.788  1.00 68.87           O
ATOM   3856  N3  DT  B  76     223.282 245.690 227.582  1.00 68.33           N
ATOM   3857  C4  DT  B  76     224.214 246.702 227.582  1.00 68.85           C
ATOM   3858  O4  DT  B  76     223.915 247.870 227.369  1.00 72.18           O
ATOM   3859  C5  DT  B  76     225.565 246.291 227.847  1.00 66.75           C
ATOM   3860  C7  DT  B  76     226.668 247.304 227.876  1.00 65.20           C
ATOM   3861  C6  DT  B  76     225.792 244.991 228.068  1.00 61.71           C
ATOM   3862  P   DC  B  77     226.827 239.085 226.500  1.00 98.25           P
ATOM   3863  OP1 DC  B  77     227.039 237.631 226.657  1.00102.09           O
ATOM   3864  OP2 DC  B  77     227.875 239.913 225.867  1.00 90.08           O
ATOM   3865  O5' DC  B  77     225.458 239.316 225.716  1.00 82.97           O
ATOM   3866  C5' DC  B  77     224.240 238.923 226.313  1.00 77.04           C
ATOM   3867  C4' DC  B  77     223.069 239.199 225.393  1.00 82.16           C
ATOM   3868  O4' DC  B  77     222.748 240.609 225.411  1.00 77.11           O
ATOM   3869  C3' DC  B  77     223.294 238.831 223.932  1.00 96.15           C
ATOM   3870  O3' DC  B  77     222.115 238.231 223.412  1.00106.98           O
ATOM   3871  C2' DC  B  77     223.581 240.180 223.275  1.00 90.75           C
ATOM   3872  C1' DC  B  77     222.715 241.114 224.098  1.00 80.73           C
ATOM   3873  N1  DC  B  77     223.223 242.493 224.144  1.00 73.51           N
ATOM   3874  C2  DC  B  77     222.337 243.561 224.019  1.00 74.82           C
ATOM   3875  O2  DC  B  77     221.138 243.332 223.855  1.00 77.85           O
ATOM   3876  N3  DC  B  77     222.820 244.821 224.081  1.00 74.45           N
ATOM   3877  C4  DC  B  77     224.122 245.023 224.262  1.00 78.30           C
ATOM   3878  N4  DC  B  77     224.559 246.284 224.320  1.00 80.57           N
ATOM   3879  C5  DC  B  77     225.037 243.944 224.397  1.00 74.46           C
ATOM   3880  C6  DC  B  77     224.547 242.709 224.333  1.00 72.30           C
ATOM   3881  P   DT  B  78     222.029 237.798 221.869  1.00114.13           P
ATOM   3882  OP1 DT  B  78     221.134 236.623 221.803  1.00107.59           O
ATOM   3883  OP2 DT  B  78     223.399 237.707 221.320  1.00113.07           O
ATOM   3884  O5' DT  B  78     221.293 239.031 221.177  1.00 89.87           O
ATOM   3885  C5' DT  B  78     220.023 239.428 221.644  1.00 84.63           C
ATOM   3886  C4' DT  B  78     219.410 240.463 220.726  1.00 90.00           C
ATOM   3887  O4' DT  B  78     219.964 241.766 221.016  1.00 90.44           O
ATOM   3888  C3' DT  B  78     219.629 240.219 219.234  1.00 93.54           C
ATOM   3889  O3' DT  B  78     218.373 240.228 218.569  1.00100.20           O
ATOM   3890  C2' DT  B  78     220.530 241.377 218.794  1.00 87.07           C
ATOM   3891  C1' DT  B  78     220.209 242.451 219.816  1.00 86.51           C
ATOM   3892  N1  DT  B  78     221.332 243.392 220.055  1.00 80.24           N
ATOM   3893  C2  DT  B  78     221.083 244.741 220.121  1.00 81.36           C
ATOM   3894  O2  DT  B  78     219.975 245.222 219.983  1.00 82.56           O
ATOM   3895  N3  DT  B  78     222.188 245.513 220.359  1.00 82.95           N
ATOM   3896  C4  DT  B  78     223.484 245.073 220.536  1.00 82.17           C
ATOM   3897  O4  DT  B  78     224.416 245.838 220.749  1.00 83.61           O
ATOM   3898  C5  DT  B  78     223.670 243.650 220.456  1.00 79.68           C
ATOM   3899  C7  DT  B  78     225.035 243.060 220.633  1.00 82.07           C
ATOM   3900  C6  DT  B  78     222.599 242.889 220.223  1.00 76.72           C
ATOM   3901  P   DC  B  79     218.273 240.182 216.967  1.00105.92           P
ATOM   3902  OP1 DC  B  79     217.107 239.341 216.633  1.00101.21           O
ATOM   3903  OP2 DC  B  79     219.589 239.846 216.385  1.00103.30           O
ATOM   3904  O5' DC  B  79     217.901 241.681 216.593  1.00 89.67           O
ATOM   3905  C5' DC  B  79     216.897 242.342 217.331  1.00 84.49           C
ATOM   3906  C4' DC  B  79     216.669 243.749 216.817  1.00 82.21           C
ATOM   3907  O4' DC  B  79     217.755 244.609 217.231  1.00 80.53           O
ATOM   3908  C3' DC  B  79     216.580 243.885 215.308  1.00 82.99           C
ATOM   3909  O3' DC  B  79     215.642 244.890 215.000  1.00 86.74           O
ATOM   3910  C2' DC  B  79     218.000 244.292 214.921  1.00 81.64           C
ATOM   3911  C1' DC  B  79     218.408 245.151 216.105  1.00 79.88           C
ATOM   3912  N1  DC  B  79     219.866 245.137 216.390  1.00 76.27           N
ATOM   3913  C2  DC  B  79     220.516 246.322 216.716  1.00 72.00           C
ATOM   3914  O2  DC  B  79     219.877 247.374 216.732  1.00 71.78           O
ATOM   3915  N3  DC  B  79     221.838 246.290 216.994  1.00 71.49           N
ATOM   3916  C4  DC  B  79     222.495 245.135 216.968  1.00 71.68           C
ATOM   3917  N4  DC  B  79     223.799 245.151 217.252  1.00 77.56           N
ATOM   3918  C5  DC  B  79     221.848 243.914 216.647  1.00 72.85           C
ATOM   3919  C6  DC  B  79     220.545 243.960 216.372  1.00 77.63           C
ATOM   3920  P   DT  B  80     215.383 245.331 213.482  1.00100.57           P
ATOM   3921  OP1 DT  B  80     213.966 245.734 213.375  1.00101.26           O
ATOM   3922  OP2 DT  B  80     215.916 244.279 212.590  1.00 93.32           O
ATOM   3923  O5' DT  B  80     216.286 246.633 213.324  1.00 89.41           O
ATOM   3924  C5' DT  B  80     215.994 247.570 212.314  1.00 89.64           C
ATOM   3925  C4' DT  B  80     216.535 248.933 212.685  1.00 78.67           C
ATOM   3926  O4' DT  B  80     217.744 248.770 213.463  1.00 71.79           O
ATOM   3927  C3' DT  B  80     216.929 249.796 211.503  1.00 73.94           C
ATOM   3928  O3' DT  B  80     216.786 251.148 211.844  1.00 74.20           O
ATOM   3929  C2' DT  B  80     218.391 249.420 211.311  1.00 71.90           C
ATOM   3930  C1' DT  B  80     218.839 249.309 212.756  1.00 71.41           C
ATOM   3931  N1  DT  B  80     220.006 248.431 212.971  1.00 66.37           N
ATOM   3932  C2  DT  B  80     221.160 248.975 213.469  1.00 77.62           C
ATOM   3933  O2  DT  B  80     221.280 250.158 213.729  1.00 82.29           O
ATOM   3934  N3  DT  B  80     222.180 248.087 213.655  1.00 79.22           N
ATOM   3935  C4  DT  B  80     222.158 246.734 213.402  1.00 74.56           C
ATOM   3936  O4  DT  B  80     223.130 246.016 213.603  1.00 76.69           O
ATOM   3937  C5  DT  B  80     220.914 246.228 212.886  1.00 70.30           C
ATOM   3938  C7  DT  B  80     220.771 244.769 212.570  1.00 77.47           C
ATOM   3939  C6  DT  B  80     219.907 247.092 212.700  1.00 64.03           C
ATOM   3940  P   DT  B  81     216.449 252.226 210.709  1.00 92.07           P
ATOM   3941  OP1 DT  B  81     215.631 253.292 211.322  1.00 89.65           O
ATOM   3942  OP2 DT  B  81     215.945 251.479 209.538  1.00 85.60           O
ATOM   3943  O5' DT  B  81     217.878 252.819 210.321  1.00 87.98           O
ATOM   3944  C5' DT  B  81     218.749 253.276 211.341  1.00 78.48           C
ATOM   3945  C4' DT  B  81     220.090 253.681 210.764  1.00 67.14           C
ATOM   3946  O4' DT  B  81     221.072 252.642 211.017  1.00 63.00           O
ATOM   3947  C3' DT  B  81     220.106 253.902 209.259  1.00 63.14           C
ATOM   3948  O3' DT  B  81     220.982 254.953 208.964  1.00 65.02           O
ATOM   3949  C2' DT  B  81     220.680 252.585 208.758  1.00 61.76           C
ATOM   3950  C1' DT  B  81     221.732 252.354 209.816  1.00 61.74           C
ATOM   3951  N1  DT  B  81     222.254 250.976 209.889  1.00 64.93           N
ATOM   3952  C2  DT  B  81     223.466 250.759 210.490  1.00 72.19           C
ATOM   3953  O2  DT  B  81     224.143 251.653 210.961  1.00 76.72           O
ATOM   3954  N3  DT  B  81     223.868 249.455 210.521  1.00 73.17           N
ATOM   3955  C4  DT  B  81     223.184 248.367 210.024  1.00 73.15           C
ATOM   3956  O4  DT  B  81     223.623 247.228 210.098  1.00 76.05           O
ATOM   3957  C5  DT  B  81     221.919 248.665 209.407  1.00 72.82           C
ATOM   3958  C7  DT  B  81     221.088 247.560 208.826  1.00 74.41           C
ATOM   3959  C6  DT  B  81     221.519 249.942 209.371  1.00 68.28           C
ATOM   3960  P   DT  B  82     220.470 256.470 208.895  1.00 78.09           P
ATOM   3961  OP1 DT  B  82     219.824 256.813 210.175  1.00 72.14           O
ATOM   3962  OP2 DT  B  82     219.723 256.641 207.637  1.00 74.47           O
ATOM   3963  O5' DT  B  82     221.827 257.297 208.761  1.00 84.25           O
ATOM   3964  C5' DT  B  82     222.763 256.955 207.742  1.00 78.81           C
ATOM   3965  C4' DT  B  82     224.155 256.767 208.314  1.00 69.08           C
ATOM   3966  O4' DT  B  82     224.351 255.374 208.673  1.00 63.71           O
ATOM   3967  C3' DT  B  82     225.280 257.106 207.353  1.00 69.84           C
ATOM   3968  O3' DT  B  82     226.380 257.632 208.068  1.00 80.10           O
ATOM   3969  C2' DT  B  82     225.603 255.756 206.730  1.00 70.25           C
ATOM   3970  C1' DT  B  82     225.401 254.821 207.911  1.00 66.80           C
ATOM   3971  N1  DT  B  82     225.016 253.436 207.517  1.00 63.18           N
ATOM   3972  C2  DT  B  82     225.822 252.383 207.872  1.00 66.02           C
ATOM   3973  O2  DT  B  82     226.852 252.515 208.495  1.00 71.52           O
ATOM   3974  N3  DT  B  82     225.370 251.158 207.468  1.00 67.06           N
ATOM   3975  C4  DT  B  82     224.220 250.889 206.760  1.00 71.13           C
ATOM   3976  O4  DT  B  82     223.897 249.752 206.439  1.00 76.50           O
ATOM   3977  C5  DT  B  82     223.423 252.035 206.421  1.00 71.48           C
ATOM   3978  C7  DT  B  82     222.149 251.864 205.648  1.00 73.59           C
ATOM   3979  C6  DT  B  82     223.854 253.238 206.812  1.00 68.04           C
ATOM   3980  P   DA  B  83     227.486 258.518 207.313  1.00 90.59           P
ATOM   3981  OP1 DA  B  83     227.963 259.550 208.253  1.00 88.86           O
ATOM   3982  OP2 DA  B  83     226.941 258.899 205.996  1.00 89.17           O
ATOM   3983  O5' DA  B  83     228.677 257.499 207.073  1.00 74.54           O
ATOM   3984  C5' DA  B  83     228.927 256.512 208.037  1.00 72.69           C
ATOM   3985  C4' DA  B  83     230.153 255.710 207.686  1.00 71.51           C
ATOM   3986  O4' DA  B  83     229.772 254.368 207.305  1.00 70.12           O
ATOM   3987  C3' DA  B  83     230.969 256.244 206.531  1.00 74.24           C
ATOM   3988  O3' DA  B  83     232.315 255.874 206.744  1.00 81.77           O
ATOM   3989  C2' DA  B  83     230.357 255.499 205.347  1.00 69.49           C
ATOM   3990  C1' DA  B  83     230.125 254.131 205.960  1.00 70.46           C
ATOM   3991  N9  DA  B  83     229.046 253.371 205.347  1.00 71.83           N
ATOM   3992  C8  DA  B  83     227.888 253.857 204.822  1.00 73.50           C
ATOM   3993  N7  DA  B  83     227.087 252.925 204.361  1.00 76.68           N
ATOM   3994  C5  DA  B  83     227.768 251.749 204.611  1.00 76.14           C
ATOM   3995  C6  DA  B  83     227.460 250.400 204.359  1.00 81.55           C
ATOM   3996  N6  DA  B  83     226.328 249.998 203.773  1.00 86.12           N
ATOM   3997  N1  DA  B  83     228.360 249.475 204.733  1.00 81.06           N
ATOM   3998  C2  DA  B  83     229.491 249.879 205.308  1.00 78.10           C
ATOM   3999  N3  DA  B  83     229.884 251.110 205.603  1.00 74.88           N
ATOM   4000  C4  DA  B  83     228.971 252.006 205.222  1.00 74.26           C
ATOM   4001  P   DT  B  84     233.513 256.520 205.899  1.00 84.00           P
ATOM   4002  OP1 DT  B  84     234.277 257.379 206.823  1.00 81.56           O
ATOM   4003  OP2 DT  B  84     232.983 257.083 204.643  1.00 81.62           O
ATOM   4004  O5' DT  B  84     234.390 255.242 205.533  1.00 76.43           O
ATOM   4005  C5' DT  B  84     233.732 254.001 205.383  1.00 78.61           C
ATOM   4006  C4' DT  B  84     234.700 252.841 205.394  1.00 81.79           C
ATOM   4007  O4' DT  B  84     233.975 251.628 205.108  1.00 81.61           O
ATOM   4008  C3' DT  B  84     235.767 252.889 204.330  1.00 85.27           C
ATOM   4009  O3' DT  B  84     236.833 252.026 204.700  1.00 88.53           O
ATOM   4010  C2' DT  B  84     235.013 252.368 203.111  1.00 83.81           C
ATOM   4011  C1' DT  B  84     234.065 251.337 203.726  1.00 78.87           C
ATOM   4012  N1  DT  B  84     232.690 251.371 203.149  1.00 76.50           N
ATOM   4013  C2  DT  B  84     232.019 250.197 202.952  1.00 82.56           C
ATOM   4014  O2  DT  B  84     232.490 249.107 203.216  1.00 85.55           O
ATOM   4015  N3  DT  B  84     230.764 250.338 202.427  1.00 83.94           N
ATOM   4016  C4  DT  B  84     230.128 251.510 202.092  1.00 77.89           C
ATOM   4017  O4  DT  B  84     228.997 251.531 201.622  1.00 81.83           O
ATOM   4018  C5  DT  B  84     230.885 252.705 202.323  1.00 72.57           C
ATOM   4019  C7  DT  B  84     230.301 254.042 201.998  1.00 70.46           C
ATOM   4020  C6  DT  B  84     232.114 252.579 202.834  1.00 74.68           C
ATOM   4021  P   DG  B  85     238.134 251.895 203.772  1.00 95.97           P
ATOM   4022  OP1 DG  B  85     239.238 251.420 204.629  1.00 83.62           O
ATOM   4023  OP2 DG  B  85     238.274 253.158 203.015  1.00 90.98           O
ATOM   4024  O5' DG  B  85     237.747 250.722 202.762  1.00 99.23           O
ATOM   4025  C5' DG  B  85     237.201 249.519 203.279  1.00 95.98           C
ATOM   4026  C4' DG  B  85     236.801 248.569 202.166  1.00 95.94           C
ATOM   4027  O4' DG  B  85     235.452 248.860 201.715  1.00 98.04           O
ATOM   4028  C3' DG  B  85     237.678 248.615 200.918  1.00 96.87           C
ATOM   4029  O3' DG  B  85     237.943 247.292 200.494  1.00102.48           O
ATOM   4030  C2' DG  B  85     236.798 249.360 199.916  1.00 94.92           C
ATOM   4031  C1' DG  B  85     235.440 248.830 200.312  1.00 93.87           C
ATOM   4032  N9  DG  B  85     234.318 249.626 199.830  1.00 88.92           N
ATOM   4033  C8  DG  B  85     234.251 250.988 199.723  1.00 85.42           C
ATOM   4034  N7  DG  B  85     233.109 251.415 199.263  1.00 85.75           N
ATOM   4035  C5  DG  B  85     232.373 250.258 199.057  1.00 89.32           C
ATOM   4036  C6  DG  B  85     231.059 250.089 198.573  1.00 95.38           C
ATOM   4037  O6  DG  B  85     230.256 250.958 198.214  1.00 98.47           O
ATOM   4038  N1  DG  B  85     230.695 248.748 198.524  1.00101.28           N
ATOM   4039  C2  DG  B  85     231.504 247.703 198.891  1.00100.16           C
ATOM   4040  N2  DG  B  85     230.985 246.472 198.776  1.00102.15           N
ATOM   4041  N3  DG  B  85     232.738 247.852 199.350  1.00 95.44           N
ATOM   4042  C4  DG  B  85     233.103 249.151 199.405  1.00 90.52           C
ATOM   4043  P   DA  B  86     239.110 246.993 199.437  1.00116.59           P
ATOM   4044  OP1 DA  B  86     239.175 245.530 199.239  1.00116.92           O
ATOM   4045  OP2 DA  B  86     240.312 247.722 199.889  1.00112.13           O
ATOM   4046  O5' DA  B  86     238.591 247.688 198.097  1.00106.68           O
ATOM   4047  C5' DA  B  86     238.590 246.977 196.880  1.00104.77           C
ATOM   4048  C4' DA  B  86     237.288 246.219 196.689  1.00105.32           C
ATOM   4049  O4' DA  B  86     236.222 246.891 197.388  1.00 96.85           O
ATOM   4050  C3' DA  B  86     236.832 246.119 195.247  1.00111.38           C
ATOM   4051  O3' DA  B  86     237.358 244.933 194.673  1.00122.30           O
ATOM   4052  C2' DA  B  86     235.312 246.056 195.362  1.00103.49           C
ATOM   4053  C1' DA  B  86     235.027 246.837 196.635  1.00 92.05           C
ATOM   4054  N9  DA  B  86     234.580 248.196 196.406  1.00 91.76           N
ATOM   4055  C8  DA  B  86     235.318 249.333 196.559  1.00100.89           C
ATOM   4056  N7  DA  B  86     234.654 250.432 196.301  1.00105.03           N
ATOM   4057  C5  DA  B  86     233.393 249.982 195.959  1.00101.01           C
ATOM   4058  C6  DA  B  86     232.222 250.656 195.578  1.00101.05           C
ATOM   4059  N6  DA  B  86     232.141 251.987 195.477  1.00101.78           N
ATOM   4060  N1  DA  B  86     231.139 249.915 195.307  1.00 98.18           N
ATOM   4061  C2  DA  B  86     231.225 248.587 195.408  1.00 98.17           C
ATOM   4062  N3  DA  B  86     232.269 247.840 195.756  1.00 95.29           N
ATOM   4063  C4  DA  B  86     233.331 248.605 196.021  1.00 93.74           C
ATOM   4064  P   DT  B  87     237.446 244.776 193.080  1.00128.37           P
ATOM   4065  OP1 DT  B  87     238.268 243.579 192.791  1.00128.78           O
ATOM   4066  OP2 DT  B  87     237.811 246.088 192.509  1.00118.76           O
ATOM   4067  O5' DT  B  87     235.943 244.480 192.651  1.00115.34           O
ATOM   4068  C5' DT  B  87     235.246 243.386 193.220  1.00113.18           C
ATOM   4069  C4' DT  B  87     233.812 243.382 192.749  1.00111.71           C
ATOM   4070  O4' DT  B  87     233.219 244.676 193.019  1.00105.07           O
ATOM   4071  C3' DT  B  87     233.642 243.153 191.255  1.00117.23           C
ATOM   4072  O3' DT  B  87     232.466 242.415 191.014  1.00117.70           O
ATOM   4073  C2' DT  B  87     233.543 244.571 190.701  1.00115.75           C
ATOM   4074  C1' DT  B  87     232.787 245.270 191.814  1.00110.11           C
ATOM   4075  N1  DT  B  87     233.049 246.723 191.901  1.00102.40           N
ATOM   4076  C2  DT  B  87     232.021 247.601 191.688  1.00104.87           C
ATOM   4077  O2  DT  B  87     230.891 247.247 191.413  1.00111.17           O
ATOM   4078  N3  DT  B  87     232.355 248.913 191.810  1.00103.22           N
ATOM   4079  C4  DT  B  87     233.590 249.430 192.119  1.00104.89           C
ATOM   4080  O4  DT  B  87     233.790 250.637 192.205  1.00110.24           O
ATOM   4081  C5  DT  B  87     234.629 248.455 192.338  1.00103.80           C
ATOM   4082  C7  DT  B  87     236.019 248.899 192.680  1.00107.44           C
ATOM   4083  C6  DT  B  87     234.310 247.163 192.220  1.00100.93           C
ATOM   4084  P   DA  B  88     232.268 241.676 189.607  1.00124.91           P
ATOM   4085  OP1 DA  B  88     231.598 240.383 189.860  1.00133.80           O
ATOM   4086  OP2 DA  B  88     233.567 241.718 188.904  1.00121.47           O
ATOM   4087  O5' DA  B  88     231.270 242.634 188.821  1.00112.34           O
ATOM   4088  C5' DA  B  88     230.072 243.047 189.434  1.00115.05           C
ATOM   4089  C4' DA  B  88     229.336 244.030 188.552  1.00122.56           C
ATOM   4090  O4' DA  B  88     229.772 245.382 188.857  1.00125.98           O
ATOM   4091  C3' DA  B  88     229.572 243.845 187.058  1.00127.43           C
ATOM   4092  O3' DA  B  88     228.387 244.149 186.356  1.00133.34           O
ATOM   4093  C2' DA  B  88     230.659 244.874 186.773  1.00124.90           C
ATOM   4094  C1' DA  B  88     230.203 246.007 187.670  1.00124.29           C
ATOM   4095  N9  DA  B  88     231.251 246.963 188.001  1.00114.76           N
ATOM   4096  C8  DA  B  88     232.563 246.695 188.254  1.00110.38           C
ATOM   4097  N7  DA  B  88     233.274 247.756 188.538  1.00107.18           N
ATOM   4098  C5  DA  B  88     232.363 248.792 188.465  1.00113.43           C
ATOM   4099  C6  DA  B  88     232.487 250.182 188.656  1.00119.60           C
ATOM   4100  N6  DA  B  88     233.637 250.778 188.974  1.00117.57           N
ATOM   4101  N1  DA  B  88     231.377 250.936 188.508  1.00122.97           N
ATOM   4102  C2  DA  B  88     230.231 250.333 188.180  1.00121.76           C
ATOM   4103  N3  DA  B  88     229.993 249.039 187.982  1.00119.96           N
ATOM   4104  C4  DA  B  88     231.111 248.318 188.136  1.00114.92           C
ATOM   4105  P   DT  B  89     228.163 243.600 184.866  1.00142.27           P
ATOM   4106  OP1 DT  B  89     227.258 242.436 184.964  1.00144.47           O
ATOM   4107  OP2 DT  B  89     229.483 243.466 184.212  1.00139.87           O
ATOM   4108  O5' DT  B  89     227.385 244.789 184.146  1.00127.81           O
ATOM   4109  C5' DT  B  89     226.239 245.335 184.756  1.00128.59           C
ATOM   4110  C4' DT  B  89     226.092 246.797 184.394  1.00137.86           C
ATOM   4111  O4' DT  B  89     227.179 247.554 184.981  1.00136.53           O
ATOM   4112  C3' DT  B  89     226.121 247.091 182.895  1.00145.31           C
ATOM   4113  O3' DT  B  89     224.987 247.867 182.535  1.00159.77           O
ATOM   4114  C2' DT  B  89     227.427 247.860 182.694  1.00143.68           C
ATOM   4115  C1' DT  B  89     227.641 248.497 184.052  1.00143.52           C
ATOM   4116  N1  DT  B  89     229.071 248.784 184.354  1.00141.38           N
ATOM   4117  C2  DT  B  89     229.450 250.062 184.703  1.00136.45           C
ATOM   4118  O2  DT  B  89     228.668 250.992 184.779  1.00138.17           O
ATOM   4119  N3  DT  B  89     230.788 250.207 184.964  1.00128.59           N
ATOM   4120  C4  DT  B  89     231.756 249.228 184.914  1.00126.26           C
ATOM   4121  O4  DT  B  89     232.931 249.451 185.162  1.00128.78           O
ATOM   4122  C5  DT  B  89     231.294 247.920 184.543  1.00127.58           C
ATOM   4123  C7  DT  B  89     232.266 246.784 184.447  1.00126.47           C
ATOM   4124  C6  DT  B  89     229.990 247.760 184.287  1.00134.30           C
ATOM   4125  P   DT  B  90     224.846 248.473 181.055  1.00172.73           P
ATOM   4126  OP1 DT  B  90     223.402 248.645 180.782  1.00169.25           O
ATOM   4127  OP2 DT  B  90     225.670 247.663 180.128  1.00166.52           O
ATOM   4128  O5' DT  B  90     225.511 249.917 181.183  1.00156.15           O
ATOM   4129  C5' DT  B  90     225.157 250.754 182.267  1.00150.50           C
ATOM   4130  C4' DT  B  90     225.749 252.136 182.095  1.00149.62           C
ATOM   4131  O4' DT  B  90     227.135 252.125 182.514  1.00141.07           O
ATOM   4132  C3' DT  B  90     225.751 252.657 180.664  1.00155.31           C
ATOM   4133  O3' DT  B  90     225.514 254.051 180.665  1.00163.80           O
ATOM   4134  C2' DT  B  90     227.161 252.331 180.193  1.00145.10           C
ATOM   4135  C1' DT  B  90     227.953 252.575 181.459  1.00141.45           C
ATOM   4136  N1  DT  B  90     229.228 251.838 181.533  1.00138.33           N
ATOM   4137  C2  DT  B  90     230.355 252.504 181.945  1.00146.39           C
ATOM   4138  O2  DT  B  90     230.363 253.687 182.230  1.00148.65           O
ATOM   4139  N3  DT  B  90     231.484 251.737 182.003  1.00148.68           N
ATOM   4140  C4  DT  B  90     231.593 250.395 181.704  1.00146.53           C
ATOM   4141  O4  DT  B  90     232.656 249.790 181.787  1.00151.10           O
ATOM   4142  C5  DT  B  90     230.372 249.754 181.288  1.00139.46           C
ATOM   4143  C7  DT  B  90     230.377 248.299 180.930  1.00138.52           C
ATOM   4144  C6  DT  B  90     229.258 250.498 181.227  1.00137.35           C
ATOM   4145  P   DT  B  91     224.767 254.742 179.424  1.00181.85           P
ATOM   4146  OP1 DT  B  91     223.509 255.340 179.924  1.00181.41           O
ATOM   4147  OP2 DT  B  91     224.728 253.760 178.317  1.00175.75           O
ATOM   4148  O5' DT  B  91     225.763 255.911 178.999  1.00168.80           O
ATOM   4149  C5' DT  B  91     226.363 256.715 179.992  1.00163.76           C
ATOM   4150  C4' DT  B  91     227.660 257.299 179.485  1.00162.30           C
ATOM   4151  O4' DT  B  91     228.748 256.365 179.736  1.00157.43           O
ATOM   4152  C3' DT  B  91     227.691 257.576 177.983  1.00166.33           C
ATOM   4153  O3' DT  B  91     228.384 258.786 177.739  1.00175.79           O
ATOM   4154  C2' DT  B  91     228.468 256.382 177.448  1.00161.79           C
ATOM   4155  C1' DT  B  91     229.491 256.224 178.553  1.00156.41           C
ATOM   4156  N1  DT  B  91     230.187 254.910 178.559  1.00151.02           N
ATOM   4157  C2  DT  B  91     231.513 254.859 178.917  1.00152.85           C
ATOM   4158  O2  DT  B  91     232.151 255.841 179.247  1.00156.73           O
ATOM   4159  N3  DT  B  91     232.068 253.610 178.880  1.00151.09           N
ATOM   4160  C4  DT  B  91     231.444 252.433 178.523  1.00151.14           C
ATOM   4161  O4  DT  B  91     232.025 251.355 178.520  1.00152.38           O
ATOM   4162  C5  DT  B  91     230.059 252.557 178.154  1.00148.84           C
ATOM   4163  C7  DT  B  91     229.285 251.340 177.740  1.00145.92           C
ATOM   4164  C6  DT  B  91     229.502 253.777 178.186  1.00149.44           C
ATOM   4165  P   DA  B  92     227.834 259.836 176.655  1.00187.89           P
ATOM   4166  OP1 DA  B  92     226.871 260.721 177.344  1.00182.80           O
ATOM   4167  OP2 DA  B  92     227.410 259.075 175.459  1.00184.64           O
ATOM   4168  O5' DA  B  92     229.131 260.685 176.261  1.00187.69           O
ATOM   4169  C5' DA  B  92     229.894 261.322 177.276  1.00186.71           C
ATOM   4170  C4' DA  B  92     231.377 261.057 177.084  1.00186.53           C
ATOM   4171  O4' DA  B  92     231.646 259.647 177.276  1.00172.94           O
ATOM   4172  C3' DA  B  92     231.927 261.417 175.702  1.00191.48           C
ATOM   4173  O3' DA  B  92     233.097 262.213 175.835  1.00203.75           O
ATOM   4174  C2' DA  B  92     232.236 260.063 175.065  1.00180.39           C
ATOM   4175  C1' DA  B  92     232.525 259.200 176.278  1.00172.49           C
ATOM   4176  N9  DA  B  92     232.257 257.792 176.045  1.00161.55           N
ATOM   4177  C8  DA  B  92     231.069 257.244 175.686  1.00160.67           C
ATOM   4178  N7  DA  B  92     231.108 255.945 175.542  1.00158.98           N
ATOM   4179  C5  DA  B  92     232.418 255.619 175.820  1.00158.04           C
ATOM   4180  C6  DA  B  92     233.100 254.395 175.836  1.00156.91           C
ATOM   4181  N6  DA  B  92     232.515 253.229 175.554  1.00159.98           N
ATOM   4182  N1  DA  B  92     234.405 254.411 176.155  1.00152.19           N
ATOM   4183  C2  DA  B  92     234.984 255.578 176.439  1.00154.43           C
ATOM   4184  N3  DA  B  92     234.448 256.797 176.450  1.00158.48           N
ATOM   4185  C4  DA  B  92     233.145 256.745 176.134  1.00159.97           C
ATOM   4186  P   DA  B  93     233.843 262.911 174.589  1.00212.08           P
ATOM   4187  OP1 DA  B  93     233.627 264.411 174.591  1.00208.28           O
ATOM   4188  OP2 DA  B  93     233.643 262.271 173.224  1.00204.27           O
ATOM   4189  O5' DA  B  93     235.393 262.666 174.968  1.00200.89           O
ATOM   4190  C5' DA  B  93     235.737 261.513 175.777  1.00196.94           C
ATOM   4191  C4' DA  B  93     236.968 260.841 175.219  1.00195.19           C
ATOM   4192  O4' DA  B  93     236.716 259.423 175.111  1.00191.42           O
ATOM   4193  C3' DA  B  93     237.385 261.293 173.822  1.00191.63           C
ATOM   4194  O3' DA  B  93     238.788 261.115 173.659  1.00189.82           O
ATOM   4195  C2' DA  B  93     236.615 260.310 172.953  1.00188.48           C
ATOM   4196  C1' DA  B  93     236.837 259.038 173.745  1.00185.38           C
ATOM   4197  N9  DA  B  93     235.872 257.980 173.473  1.00176.12           N
ATOM   4198  C8  DA  B  93     234.546 258.078 173.135  1.00175.09           C
ATOM   4199  N7  DA  B  93     233.973 256.914 172.960  1.00171.70           N
ATOM   4200  C5  DA  B  93     234.984 255.993 173.192  1.00168.61           C
ATOM   4201  C6  DA  B  93     235.009 254.588 173.163  1.00169.84           C
ATOM   4202  N6  DA  B  93     233.952 253.839 172.870  1.00171.26           N
ATOM   4203  N1  DA  B  93     236.182 253.978 173.451  1.00169.41           N
ATOM   4204  C2  DA  B  93     237.244 254.741 173.735  1.00166.26           C
ATOM   4205  N3  DA  B  93     237.339 256.064 173.795  1.00166.68           N
ATOM   4206  C4  DA  B  93     236.161 256.638 173.510  1.00169.28           C
ATOM   4207  P   DA  B  94     239.570 261.729 172.397  1.00999.98           P
ATOM   4208  OP1 DA  B  94     239.778 263.222 172.557  1.00999.98           O
ATOM   4209  OP2 DA  B  94     238.965 261.339 171.062  1.00999.98           O
ATOM   4210  O5' DA  B  94     241.032 261.044 172.457  1.00999.98           O
ATOM   4211  C5' DA  B  94     241.252 259.936 173.366  1.00999.98           C
ATOM   4212  C4' DA  B  94     241.800 258.739 172.624  1.00999.98           C
ATOM   4213  O4' DA  B  94     240.736 257.782 172.438  1.00999.98           O
ATOM   4214  C3' DA  B  94     242.368 259.004 171.229  1.00999.98           C
ATOM   4215  O3' DA  B  94     243.401 258.062 170.945  1.00999.98           O
ATOM   4216  C2' DA  B  94     241.152 258.754 170.350  1.00999.98           C
ATOM   4217  C1' DA  B  94     240.568 257.543 171.044  1.00999.98           C
ATOM   4218  N9  DA  B  94     239.152 257.334 170.786  1.00999.98           N
ATOM   4219  C8  DA  B  94     238.137 258.233 170.577  1.00999.98           C
ATOM   4220  N7  DA  B  94     236.978 257.659 170.376  1.00999.98           N
ATOM   4221  C5  DA  B  94     237.251 256.301 170.449  1.00999.98           C
ATOM   4222  C6  DA  B  94     236.436 255.164 170.322  1.00999.98           C
ATOM   4223  N6  DA  B  94     235.131 255.217 170.076  1.00999.98           N
ATOM   4224  N1  DA  B  94     237.031 253.956 170.458  1.00999.98           N
ATOM   4225  C2  DA  B  94     238.346 253.909 170.698  1.00999.98           C
ATOM   4226  N3  DA  B  94     239.208 254.907 170.841  1.00999.98           N
ATOM   4227  C4  DA  B  94     238.589 256.088 170.702  1.00999.98           C
ATOM   4228  P   DA  B  95     244.009 257.817 169.471  1.00988.23           P
ATOM   4229  OP1 DA  B  95     245.455 257.592 169.682  1.00983.85           O
ATOM   4230  OP2 DA  B  95     243.566 258.831 168.488  1.00990.49           O
ATOM   4231  O5' DA  B  95     243.326 256.426 169.082  1.00982.85           O
ATOM   4232  C5' DA  B  95     243.905 255.608 168.069  1.00984.04           C
ATOM   4233  C4' DA  B  95     243.123 254.319 167.902  1.00985.89           C
ATOM   4234  O4' DA  B  95     241.738 254.557 168.249  1.00988.20           O
ATOM   4235  C3' DA  B  95     243.084 253.779 166.482  1.00985.29           C
ATOM   4236  O3' DA  B  95     242.818 252.381 166.497  1.00981.90           O
ATOM   4237  C2' DA  B  95     241.917 254.551 165.896  1.00983.77           C
ATOM   4238  C1' DA  B  95     240.947 254.547 167.074  1.00985.69           C
ATOM   4239  N9  DA  B  95     240.068 255.707 167.102  1.00987.39           N
ATOM   4240  C8  DA  B  95     240.438 257.023 167.105  1.00988.35           C
ATOM   4241  N7  DA  B  95     239.425 257.856 167.132  1.00981.95           N
ATOM   4242  C5  DA  B  95     238.315 257.026 167.149  1.00980.88           C
ATOM   4243  C6  DA  B  95     236.932 257.289 167.180  1.00985.84           C
ATOM   4244  N6  DA  B  95     236.418 258.522 167.200  1.00988.75           N
ATOM   4245  N1  DA  B  95     236.095 256.231 167.188  1.00980.77           N
ATOM   4246  C2  DA  B  95     236.613 254.999 167.168  1.00987.37           C
ATOM   4247  N3  DA  B  95     237.890 254.627 167.138  1.00987.52           N
ATOM   4248  C4  DA  B  95     238.696 255.699 167.130  1.00985.14           C
ATOM   4249  P   DA  B  96     243.789 251.372 165.709  1.00  9.14           P
ATOM   4250  OP1 DA  B  96     244.286 250.374 166.680  1.00  6.44           O
ATOM   4251  OP2 DA  B  96     244.738 252.197 164.935  1.00  0.04           O
ATOM   4252  O5' DA  B  96     242.844 250.647 164.642  1.00  4.84           O
ATOM   4253  C5' DA  B  96     243.435 249.825 163.639  1.00  8.59           C
ATOM   4254  C4' DA  B  96     242.412 249.353 162.623  1.00  8.30           C
ATOM   4255  O4' DA  B  96     241.240 250.218 162.648  1.00  6.48           O
ATOM   4256  C3' DA  B  96     242.897 249.374 161.166  1.00  6.73           C
ATOM   4257  O3' DA  B  96     242.383 248.229 160.468  1.00  5.78           O
ATOM   4258  C2' DA  B  96     242.276 250.660 160.654  1.00  2.73           C
ATOM   4259  C1' DA  B  96     240.933 250.542 161.313  1.00  5.60           C
ATOM   4260  N9  DA  B  96     240.138 251.753 161.258  1.00  6.71           N
ATOM   4261  C8  DA  B  96     240.402 252.950 161.856  1.00  3.52           C
ATOM   4262  N7  DA  B  96     239.495 253.868 161.618  1.00  8.55           N
ATOM   4263  C5  DA  B  96     238.577 253.220 160.806  1.00  1.94           C
ATOM   4264  C6  DA  B  96     237.378 253.640 160.207  1.00  7.47           C
ATOM   4265  N6  DA  B  96     236.888 254.868 160.341  1.00  2.89           N
ATOM   4266  N1  DA  B  96     236.704 252.744 159.457  1.00  7.73           N
ATOM   4267  C2  DA  B  96     237.205 251.512 159.321  1.00  4.27           C
ATOM   4268  N3  DA  B  96     238.319 251.003 159.836  1.00  8.07           N
ATOM   4269  C4  DA  B  96     238.964 251.919 160.575  1.00  3.53           C
ATOM   4270  P   DA  B  97     242.407 248.121 158.857  1.00  2.13           P
ATOM   4271  OP1 DA  B  97     243.149 246.889 158.534  1.00  7.66           O
ATOM   4272  OP2 DA  B  97     242.810 249.366 158.169  1.00  3.08           O
ATOM   4273  O5' DA  B  97     240.876 247.896 158.479  1.00  7.32           O
ATOM   4274  C5' DA  B  97     240.535 247.453 157.180  1.00  7.44           C
ATOM   4275  C4' DA  B  97     239.734 248.503 156.433  1.00  2.21           C
ATOM   4276  O4' DA  B  97     239.646 249.719 157.211  1.00  2.13           O
ATOM   4277  C3' DA  B  97     240.310 248.914 155.069  1.00  1.98           C
ATOM   4278  O3' DA  B  97     239.372 248.621 154.046  1.00  1.42           O
ATOM   4279  C2' DA  B  97     240.544 250.427 155.202  1.00  3.76           C
ATOM   4280  C1' DA  B  97     239.572 250.790 156.310  1.00  0.26           C
ATOM   4281  N9  DA  B  97     239.896 252.032 157.007  1.00  1.10           N
ATOM   4282  C8  DA  B  97     241.039 252.325 157.696  1.00  6.74           C
ATOM   4283  N7  DA  B  97     241.046 253.530 158.219  1.00  7.99           N
ATOM   4284  C5  DA  B  97     239.822 254.061 157.845  1.00  0.80           C
ATOM   4285  C6  DA  B  97     239.214 255.310 158.083  1.00  2.31           C
ATOM   4286  N6  DA  B  97     239.788 256.287 158.791  1.00  2.07           N
ATOM   4287  N1  DA  B  97     237.985 255.514 157.567  1.00  9.17           N
ATOM   4288  C2  DA  B  97     237.410 254.534 156.863  1.00  7.11           C
ATOM   4289  N3  DA  B  97     237.883 253.324 156.572  1.00  5.53           N
ATOM   4290  C4  DA  B  97     239.104 253.150 157.097  1.00  3.04           C
ATOM   4291  P   DG  B  98     239.871 248.301 152.553  1.00  8.34           P
ATOM   4292  OP1 DG  B  98     239.326 246.978 152.171  1.00  4.35           O
ATOM   4293  OP2 DG  B  98     241.333 248.529 152.509  1.00  9.23           O
ATOM   4294  O5' DG  B  98     239.166 249.435 151.671  1.00  7.05           O
ATOM   4295  C5' DG  B  98     238.837 249.185 150.311  1.00  4.77           C
ATOM   4296  C4' DG  B  98     237.424 249.653 150.008  1.00  1.25           C
ATOM   4297  O4' DG  B  98     237.002 250.602 151.015  1.00  9.75           O
ATOM   4298  C3' DG  B  98     237.262 250.393 148.697  1.00  1.59           C
ATOM   4299  O3' DG  B  98     235.896 250.344 148.294  1.00  2.02           O
ATOM   4300  C2' DG  B  98     237.688 251.805 149.093  1.00  4.30           C
ATOM   4301  C1' DG  B  98     237.100 251.922 150.502  1.00  4.03           C
ATOM   4302  N9  DG  B  98     237.907 252.704 151.440  1.00  1.46           N
ATOM   4303  C8  DG  B  98     239.224 252.493 151.775  1.00  7.29           C
ATOM   4304  N7  DG  B  98     239.676 253.332 152.669  1.00  1.88           N
ATOM   4305  C5  DG  B  98     238.585 254.145 152.959  1.00  6.43           C
ATOM   4306  C6  DG  B  98     238.468 255.238 153.859  1.00  7.54           C
ATOM   4307  O6  DG  B  98     239.333 255.724 154.601  1.00  2.10           O
ATOM   4308  N1  DG  B  98     237.186 255.787 153.845  1.00  6.00           N
ATOM   4309  C2  DG  B  98     236.146 255.332 153.068  1.00  7.48           C
ATOM   4310  N2  DG  B  98     234.983 255.993 153.193  1.00  6.37           N
ATOM   4311  N3  DG  B  98     236.241 254.312 152.219  1.00  5.96           N
ATOM   4312  C4  DG  B  98     237.485 253.767 152.217  1.00  2.95           C
ATOM   4313  P   DC  B  99     235.475 250.693 146.784  1.00  7.31           P
ATOM   4314  OP1 DC  B  99     234.180 250.026 146.517  1.00  9.45           O
ATOM   4315  OP2 DC  B  99     236.637 250.422 145.910  1.00  4.25           O
ATOM   4316  O5' DC  B  99     235.232 252.271 146.818  1.00  7.81           O
ATOM   4317  C5' DC  B  99     234.318 252.818 147.756  1.00  0.55           C
ATOM   4318  C4' DC  B  99     234.454 254.329 147.845  1.00  8.34           C
ATOM   4319  O4' DC  B  99     235.432 254.685 148.859  1.00  1.91           O
ATOM   4320  C3' DC  B  99     234.902 255.030 146.555  1.00  3.94           C
ATOM   4321  O3' DC  B  99     233.967 256.055 146.223  1.00  2.99           O
ATOM   4322  C2' DC  B  99     236.279 255.608 146.919  1.00  0.79           C
ATOM   4323  C1' DC  B  99     236.133 255.816 148.412  1.00  9.04           C
ATOM   4324  N1  DC  B  99     237.435 255.910 149.145  1.00  3.69           N
ATOM   4325  C2  DC  B  99     237.565 256.811 150.208  1.00  5.30           C
ATOM   4326  O2  DC  B  99     236.609 257.525 150.520  1.00  4.93           O
ATOM   4327  N3  DC  B  99     238.749 256.896 150.860  1.00  1.31           N
ATOM   4328  C4  DC  B  99     239.768 256.118 150.496  1.00  2.06           C
ATOM   4329  N4  DC  B  99     240.912 256.232 151.177  1.00  0.75           N
ATOM   4330  C5  DC  B  99     239.658 255.190 149.417  1.00  5.07           C
ATOM   4331  C6  DC  B  99     238.485 255.123 148.773  1.00  2.61           C
ATOM   4332  P   DG  B 100     234.076 256.871 144.840  1.00  3.56           P
ATOM   4333  OP1 DG  B 100     232.848 256.586 144.067  1.00  1.07           O
ATOM   4334  OP2 DG  B 100     235.399 256.639 144.221  1.00  7.87           O
ATOM   4335  O5' DG  B 100     234.017 258.396 145.309  1.00  1.06           O
ATOM   4336  C5' DG  B 100     234.411 258.743 146.632  1.00  9.85           C
ATOM   4337  C4' DG  B 100     234.125 260.203 146.907  1.00  1.76           C
ATOM   4338  O4' DG  B 100     235.011 260.681 147.946  1.00  5.72           O
ATOM   4339  C3' DG  B 100     234.391 261.125 145.741  1.00  0.44           C
ATOM   4340  O3' DG  B 100     233.683 262.345 145.940  1.00  7.86           O
ATOM   4341  C2' DG  B 100     235.906 261.314 145.842  1.00  1.89           C
ATOM   4342  C1' DG  B 100     236.121 261.346 147.358  1.00  5.27           C
ATOM   4343  N9  DG  B 100     237.333 260.667 147.812  1.00  7.39           N
ATOM   4344  C8  DG  B 100     237.642 259.338 147.654  1.00  1.49           C
ATOM   4345  N7  DG  B 100     238.780 259.000 148.192  1.00  5.50           N
ATOM   4346  C5  DG  B 100     239.255 260.176 148.752  1.00  2.16           C
ATOM   4347  C6  DG  B 100     240.443 260.422 149.472  1.00  7.58           C
ATOM   4348  O6  DG  B 100     241.347 259.626 149.756  1.00  7.22           O
ATOM   4349  N1  DG  B 100     240.543 261.753 149.860  1.00  1.76           N
ATOM   4350  C2  DG  B 100     239.609 262.724 149.596  1.00  8.61           C
ATOM   4351  N2  DG  B 100     239.884 263.949 150.064  1.00  0.19           N
ATOM   4352  N3  DG  B 100     238.484 262.508 148.925  1.00  8.59           N
ATOM   4353  C4  DG  B 100     238.374 261.213 148.534  1.00  5.58           C
ATOM   4354  P   DG  B 101     233.642 263.464 144.789  1.00  4.02           P
ATOM   4355  OP1 DG  B 101     232.498 264.362 145.066  1.00  7.58           O
ATOM   4356  OP2 DG  B 101     233.747 262.781 143.480  1.00  7.16           O
ATOM   4357  O5' DG  B 101     234.992 264.279 145.019  1.00  9.87           O
ATOM   4358  C5' DG  B 101     235.330 264.740 146.321  1.00  2.77           C
ATOM   4359  C4' DG  B 101     236.538 265.649 146.256  1.00  0.03           C
ATOM   4360  O4' DG  B 101     237.707 264.963 146.775  1.00  9.33           O
ATOM   4361  C3' DG  B 101     236.912 266.103 144.851  1.00  8.57           C
ATOM   4362  O3' DG  B 101     237.386 267.425 144.901  1.00  7.28           O
ATOM   4363  C2' DG  B 101     238.018 265.125 144.461  1.00  5.16           C
ATOM   4364  C1' DG  B 101     238.725 264.941 145.793  1.00  7.06           C
ATOM   4365  N9  DG  B 101     239.439 263.675 145.919  1.00  7.80           N
ATOM   4366  C8  DG  B 101     239.105 262.471 145.349  1.00  3.74           C
ATOM   4367  N7  DG  B 101     239.924 261.505 145.663  1.00  7.70           N
ATOM   4368  C5  DG  B 101     240.855 262.108 146.499  1.00  7.50           C
ATOM   4369  C6  DG  B 101     241.991 261.564 147.147  1.00  6.12           C
ATOM   4370  O6  DG  B 101     242.406 260.396 147.124  1.00  4.01           O
ATOM   4371  N1  DG  B 101     242.661 262.523 147.907  1.00  6.97           N
ATOM   4372  C2  DG  B 101     242.287 263.842 148.012  1.00  0.02           C
ATOM   4373  N2  DG  B 101     243.054 264.627 148.781  1.00  7.74           N
ATOM   4374  N3  DG  B 101     241.231 264.362 147.404  1.00  8.96           N
ATOM   4375  C4  DG  B 101     240.567 263.442 146.666  1.00  2.39           C
ATOM   4376  P   DT  B 102     237.140 268.419 143.666  1.00751.81           P
ATOM   4377  OP1 DT  B 102     236.032 269.327 144.042  1.00752.80           O
ATOM   4378  OP2 DT  B 102     237.048 267.602 142.435  1.00753.62           O
ATOM   4379  O5' DT  B 102     238.495 269.259 143.607  1.00759.43           O
ATOM   4380  C5' DT  B 102     239.064 269.743 144.812  1.00756.03           C
ATOM   4381  C4' DT  B 102     240.569 269.594 144.795  1.00753.47           C
ATOM   4382  O4' DT  B 102     240.933 268.206 145.029  1.00751.98           O
ATOM   4383  C3' DT  B 102     241.244 269.992 143.474  1.00753.50           C
ATOM   4384  O3' DT  B 102     242.352 270.828 143.746  1.00756.74           O
ATOM   4385  C2' DT  B 102     241.694 268.649 142.899  1.00753.84           C
ATOM   4386  C1' DT  B 102     242.002 267.899 144.179  1.00755.17           C
ATOM   4387  N1  DT  B 102     242.121 266.418 144.017  1.00755.04           N
ATOM   4388  C2  DT  B 102     243.052 265.742 144.771  1.00758.88           C
ATOM   4389  O2  DT  B 102     243.782 266.290 145.576  1.00754.86           O
ATOM   4390  N3  DT  B 102     243.103 264.395 144.549  1.00754.06           N
ATOM   4391  C4  DT  B 102     242.328 263.665 143.667  1.00757.35           C
ATOM   4392  O4  DT  B 102     242.451 262.450 143.543  1.00752.81           O
ATOM   4393  C5  DT  B 102     241.372 264.434 142.899  1.00755.27           C
ATOM   4394  C7  DT  B 102     240.476 263.752 141.906  1.00753.75           C
ATOM   4395  C6  DT  B 102     241.318 265.761 143.107  1.00756.87           C
ATOM   4396  P   DG  B 103     242.822 271.935 142.682  1.00709.04           P
ATOM   4397  OP1 DG  B 103     242.032 273.158 142.940  1.00704.74           O
ATOM   4398  OP2 DG  B 103     242.796 271.320 141.336  1.00708.11           O
ATOM   4399  O5' DG  B 103     244.350 272.202 143.075  1.00704.83           O
ATOM   4400  C5' DG  B 103     244.742 272.202 144.444  1.00706.83           C
ATOM   4401  C4' DG  B 103     245.999 271.370 144.651  1.00701.58           C
ATOM   4402  O4' DG  B 103     245.665 269.957 144.619  1.00704.59           O
ATOM   4403  C3' DG  B 103     247.097 271.577 143.599  1.00709.36           C
ATOM   4404  O3' DG  B 103     248.329 271.912 144.230  1.00706.32           O
ATOM   4405  C2' DG  B 103     247.181 270.227 142.879  1.00707.93           C
ATOM   4406  C1' DG  B 103     246.683 269.263 143.944  1.00705.31           C
ATOM   4407  N9  DG  B 103     246.125 268.038 143.384  1.00705.24           N
ATOM   4408  C8  DG  B 103     244.919 267.901 142.753  1.00708.69           C
ATOM   4409  N7  DG  B 103     244.677 266.688 142.342  1.00700.94           N
ATOM   4410  C5  DG  B 103     245.804 265.973 142.717  1.00706.00           C
ATOM   4411  C6  DG  B 103     246.118 264.605 142.535  1.00709.69           C
ATOM   4412  O6  DG  B 103     245.435 263.729 141.988  1.00705.44           O
ATOM   4413  N1  DG  B 103     247.367 264.288 143.065  1.00702.21           N
ATOM   4414  C2  DG  B 103     248.206 265.182 143.693  1.00708.74           C
ATOM   4415  N2  DG  B 103     249.372 264.699 144.143  1.00702.78           N
ATOM   4416  N3  DG  B 103     247.921 266.467 143.869  1.00707.27           N
ATOM   4417  C4  DG  B 103     246.709 266.790 143.360  1.00705.67           C
ATOM   4418  P   DT  B 104     249.575 272.416 143.348  1.00469.48           P
ATOM   4419  OP1 DT  B 104     250.510 273.126 144.246  1.00466.23           O
ATOM   4420  OP2 DT  B 104     249.028 273.107 142.160  1.00468.37           O
ATOM   4421  O5' DT  B 104     250.268 271.064 142.845  1.00460.07           O
ATOM   4422  C5' DT  B 104     250.732 270.104 143.788  1.00469.88           C
ATOM   4423  C4' DT  B 104     251.263 268.867 143.083  1.00460.77           C
ATOM   4424  O4' DT  B 104     250.165 268.005 142.712  1.00463.21           O
ATOM   4425  C3' DT  B 104     252.032 269.135 141.781  1.00469.45           C
ATOM   4426  O3' DT  B 104     253.438 268.982 142.002  1.00460.08           O
ATOM   4427  C2' DT  B 104     251.489 268.082 140.796  1.00468.22           C
ATOM   4428  C1' DT  B 104     250.607 267.190 141.665  1.00468.60           C
ATOM   4429  N1  DT  B 104     249.430 266.620 140.933  1.00464.39           N
ATOM   4430  C2  DT  B 104     249.459 265.300 140.564  1.00462.55           C
ATOM   4431  O2  DT  B 104     250.401 264.566 140.797  1.00468.02           O
ATOM   4432  N3  DT  B 104     248.358 264.867 139.881  1.00464.77           N
ATOM   4433  C4  DT  B 104     247.238 265.601 139.548  1.00461.33           C
ATOM   4434  O4  DT  B 104     246.290 265.108 138.938  1.00469.27           O
ATOM   4435  C5  DT  B 104     247.262 266.984 139.968  1.00468.95           C
ATOM   4436  C7  DT  B 104     246.101 267.885 139.660  1.00464.90           C
ATOM   4437  C6  DT  B 104     248.348 267.425 140.630  1.00468.56           C
ATOM   4438  P   DC  B 105     254.514 269.316 140.848  1.00820.11           P
ATOM   4439  OP1 DC  B 105     255.434 270.328 141.416  1.00822.76           O
ATOM   4440  OP2 DC  B 105     253.836 269.597 139.562  1.00819.91           O
ATOM   4441  O5' DC  B 105     255.304 267.935 140.671  1.00820.99           O
ATOM   4442  C5' DC  B 105     254.885 266.792 141.413  1.00817.82           C
ATOM   4443  C4' DC  B 105     255.315 265.494 140.746  1.00825.58           C
ATOM   4444  O4' DC  B 105     254.138 264.730 140.367  1.00818.87           O
ATOM   4445  C3' DC  B 105     256.161 265.640 139.482  1.00816.96           C
ATOM   4446  O3' DC  B 105     257.190 264.648 139.473  1.00817.37           O
ATOM   4447  C2' DC  B 105     255.154 265.413 138.361  1.00816.07           C
ATOM   4448  C1' DC  B 105     254.189 264.417 138.991  1.00823.09           C
ATOM   4449  N1  DC  B 105     252.816 264.520 138.429  1.00821.57           N
ATOM   4450  C2  DC  B 105     252.236 263.414 137.804  1.00823.87           C
ATOM   4451  O2  DC  B 105     252.879 262.361 137.739  1.00821.00           O
ATOM   4452  N3  DC  B 105     250.990 263.535 137.279  1.00823.85           N
ATOM   4453  C4  DC  B 105     250.339 264.698 137.369  1.00822.89           C
ATOM   4454  N4  DC  B 105     249.112 264.775 136.844  1.00823.71           N
ATOM   4455  C5  DC  B 105     250.924 265.838 137.989  1.00819.99           C
ATOM   4456  C6  DC  B 105     252.148 265.702 138.504  1.00822.41           C
ATOM   4457  P   DG  B 106     258.353 264.681 138.360  1.00686.97           P
ATOM   4458  OP1 DG  B 106     259.631 264.301 139.003  1.00688.39           O
ATOM   4459  OP2 DG  B 106     258.242 265.963 137.629  1.00686.90           O
ATOM   4460  O5' DG  B 106     257.947 263.511 137.355  1.00689.26           O
ATOM   4461  C5' DG  B 106     257.442 262.280 137.861  1.00687.59           C
ATOM   4462  C4' DG  B 106     256.945 261.414 136.724  1.00689.24           C
ATOM   4463  O4' DG  B 106     255.534 261.679 136.491  1.00694.92           O
ATOM   4464  C3' DG  B 106     257.654 261.666 135.392  1.00688.37           C
ATOM   4465  O3' DG  B 106     257.987 260.437 134.769  1.00695.00           O
ATOM   4466  C2' DG  B 106     256.626 262.448 134.582  1.00691.53           C
ATOM   4467  C1' DG  B 106     255.322 261.882 135.115  1.00688.92           C
ATOM   4468  N9  DG  B 106     254.190 262.786 134.934  1.00693.75           N
ATOM   4469  C8  DG  B 106     254.074 264.074 135.398  1.00691.37           C
ATOM   4470  N7  DG  B 106     252.946 264.644 135.071  1.00687.69           N
ATOM   4471  C5  DG  B 106     252.281 263.678 134.327  1.00693.10           C
ATOM   4472  C6  DG  B 106     251.012 263.719 133.698  1.00689.50           C
ATOM   4473  O6  DG  B 106     250.193 264.649 133.670  1.00688.75           O
ATOM   4474  N1  DG  B 106     250.723 262.522 133.048  1.00688.47           N
ATOM   4475  C2  DG  B 106     251.551 261.423 133.018  1.00692.14           C
ATOM   4476  N2  DG  B 106     251.107 260.362 132.334  1.00687.86           N
ATOM   4477  N3  DG  B 106     252.739 261.374 133.599  1.00693.25           N
ATOM   4478  C4  DG  B 106     253.037 262.530 134.234  1.00688.12           C
ATOM   4479  P   DG  B 107     259.256 260.355 133.789  1.00999.98           P
ATOM   4480  OP1 DG  B 107     260.261 259.489 134.443  1.00999.98           O
ATOM   4481  OP2 DG  B 107     259.625 261.740 133.417  1.00999.98           O
ATOM   4482  O5' DG  B 107     258.693 259.593 132.499  1.00999.98           O
ATOM   4483  C5' DG  B 107     258.350 258.215 132.594  1.00999.98           C
ATOM   4484  C4' DG  B 107     257.280 257.835 131.581  1.00999.98           C
ATOM   4485  O4' DG  B 107     256.092 258.642 131.791  1.00999.98           O
ATOM   4486  C3' DG  B 107     257.668 258.021 130.114  1.00999.98           C
ATOM   4487  O3' DG  B 107     257.262 256.890 129.367  1.00999.98           O
ATOM   4488  C2' DG  B 107     256.891 259.268 129.699  1.00999.98           C
ATOM   4489  C1' DG  B 107     255.646 259.145 130.554  1.00999.98           C
ATOM   4490  N9  DG  B 107     254.993 260.416 130.799  1.00999.98           N
ATOM   4491  C8  DG  B 107     255.430 261.410 131.633  1.00999.98           C
ATOM   4492  N7  DG  B 107     254.644 262.444 131.664  1.00999.98           N
ATOM   4493  C5  DG  B 107     253.617 262.114 130.791  1.00999.98           C
ATOM   4494  C6  DG  B 107     252.470 262.849 130.422  1.00999.98           C
ATOM   4495  O6  DG  B 107     252.125 263.975 130.804  1.00999.98           O
ATOM   4496  N1  DG  B 107     251.682 262.150 129.513  1.00999.98           N
ATOM   4497  C2  DG  B 107     251.968 260.897 129.021  1.00999.98           C
ATOM   4498  N2  DG  B 107     251.087 260.386 128.151  1.00999.98           N
ATOM   4499  N3  DG  B 107     253.041 260.194 129.363  1.00999.98           N
ATOM   4500  C4  DG  B 107     253.815 260.864 130.253  1.00999.98           C
ATOM   4501  P   DC  B 108     257.774 256.696 127.859  1.00999.98           P
ATOM   4502  OP1 DC  B 108     257.699 255.256 127.524  1.00999.98           O
ATOM   4503  OP2 DC  B 108     259.061 257.417 127.761  1.00999.98           O
ATOM   4504  O5' DC  B 108     256.714 257.513 126.981  1.00999.98           O
ATOM   4505  C5' DC  B 108     255.313 257.341 127.186  1.00999.98           C
ATOM   4506  C4' DC  B 108     254.546 257.725 125.934  1.00999.98           C
ATOM   4507  O4' DC  B 108     253.681 258.863 126.214  1.00999.98           O
ATOM   4508  C3' DC  B 108     255.419 258.146 124.758  1.00999.98           C
ATOM   4509  O3' DC  B 108     254.809 257.744 123.545  1.00999.98           O
ATOM   4510  C2' DC  B 108     255.444 259.664 124.900  1.00999.98           C
ATOM   4511  C1' DC  B 108     254.024 259.942 125.368  1.00999.98           C
ATOM   4512  N1  DC  B 108     253.888 261.208 126.139  1.00999.98           N
ATOM   4513  C2  DC  B 108     252.776 262.036 125.932  1.00999.98           C
ATOM   4514  O2  DC  B 108     251.919 261.701 125.100  1.00999.98           O
ATOM   4515  N3  DC  B 108     252.669 263.183 126.650  1.00999.98           N
ATOM   4516  C4  DC  B 108     253.616 263.509 127.530  1.00999.98           C
ATOM   4517  N4  DC  B 108     253.473 264.648 128.215  1.00999.98           N
ATOM   4518  C5  DC  B 108     254.749 262.678 127.753  1.00999.98           C
ATOM   4519  C6  DC  B 108     254.845 261.549 127.043  1.00999.98           C
ATOM   4520  P   DG  B 109     255.671 257.610 122.195  1.00989.04           P
ATOM   4521  OP1 DG  B 109     255.507 256.226 121.697  1.00989.73           O
ATOM   4522  OP2 DG  B 109     257.028 258.142 122.446  1.00986.37           O
ATOM   4523  O5' DG  B 109     254.932 258.606 121.191  1.00988.18           O
ATOM   4524  C5' DG  B 109     253.515 258.622 121.149  1.00987.37           C
ATOM   4525  C4' DG  B 109     252.992 260.032 120.956  1.00993.20           C
ATOM   4526  O4' DG  B 109     253.161 260.808 122.173  1.00992.76           O
ATOM   4527  C3' DG  B 109     253.678 260.841 119.841  1.00989.02           C
ATOM   4528  O3' DG  B 109     252.706 261.295 118.917  1.00990.82           O
ATOM   4529  C2' DG  B 109     254.311 262.016 120.591  1.00986.21           C
ATOM   4530  C1' DG  B 109     253.367 262.131 121.772  1.00989.85           C
ATOM   4531  N9  DG  B 109     253.880 262.938 122.880  1.00987.72           N
ATOM   4532  C8  DG  B 109     255.015 262.726 123.626  1.00993.35           C
ATOM   4533  N7  DG  B 109     255.213 263.639 124.539  1.00991.47           N
ATOM   4534  C5  DG  B 109     254.151 264.520 124.373  1.00991.09           C
ATOM   4535  C6  DG  B 109     253.824 265.708 125.074  1.00986.00           C
ATOM   4536  O6  DG  B 109     254.433 266.244 126.013  1.00989.46           O
ATOM   4537  N1  DG  B 109     252.656 266.290 124.582  1.00994.62           N
ATOM   4538  C2  DG  B 109     251.901 265.788 123.548  1.00994.24           C
ATOM   4539  N2  DG  B 109     250.806 266.479 123.205  1.00991.20           N
ATOM   4540  N3  DG  B 109     252.196 264.681 122.890  1.00986.27           N
ATOM   4541  C4  DG  B 109     253.327 264.101 123.354  1.00991.15           C
ATOM   4542  P   DC  B 110     253.042 261.364 117.347  1.00999.98           P
ATOM   4543  OP1 DC  B 110     252.581 260.094 116.742  1.00999.98           O
ATOM   4544  OP2 DC  B 110     254.453 261.789 117.194  1.00999.98           O
ATOM   4545  O5' DC  B 110     252.113 262.554 116.819  1.00999.98           O
ATOM   4546  C5' DC  B 110     250.839 262.766 117.409  1.00999.98           C
ATOM   4547  C4' DC  B 110     250.553 264.250 117.562  1.00999.98           C
ATOM   4548  O4' DC  B 110     251.164 264.748 118.774  1.00999.98           O
ATOM   4549  C3' DC  B 110     251.067 265.136 116.422  1.00999.98           C
ATOM   4550  O3' DC  B 110     249.982 265.872 115.869  1.00999.98           O
ATOM   4551  C2' DC  B 110     252.098 266.056 117.096  1.00999.98           C
ATOM   4552  C1' DC  B 110     251.636 266.049 118.545  1.00999.98           C
ATOM   4553  N1  DC  B 110     252.724 266.317 119.519  1.00999.98           N
ATOM   4554  C2  DC  B 110     252.705 267.490 120.286  1.00999.98           C
ATOM   4555  O2  DC  B 110     251.785 268.300 120.126  1.00999.98           O
ATOM   4556  N3  DC  B 110     253.712 267.709 121.169  1.00999.98           N
ATOM   4557  C4  DC  B 110     254.690 266.810 121.304  1.00999.98           C
ATOM   4558  N4  DC  B 110     255.660 267.062 122.187  1.00999.98           N
ATOM   4559  C5  DC  B 110     254.717 265.610 120.537  1.00999.98           C
ATOM   4560  C6  DC  B 110     253.725 265.407 119.668  1.00999.98           C
ATOM   4561  P   DG  B 111     250.159 266.696 114.501  1.00999.98           P
ATOM   4562  OP1 DG  B 111     248.836 266.715 113.836  1.00999.98           O
ATOM   4563  OP2 DG  B 111     251.334 266.161 113.776  1.00999.98           O
ATOM   4564  O5' DG  B 111     250.493 268.177 115.000  1.00999.98           O
ATOM   4565  C5' DG  B 111     249.656 268.788 115.978  1.00999.98           C
ATOM   4566  C4' DG  B 111     250.317 270.015 116.579  1.00999.98           C
ATOM   4567  O4' DG  B 111     251.283 269.620 117.590  1.00999.98           O
ATOM   4568  C3' DG  B 111     251.087 270.906 115.584  1.00999.98           C
ATOM   4569  O3' DG  B 111     250.589 272.242 115.631  1.00999.98           O
ATOM   4570  C2' DG  B 111     252.528 270.836 116.087  1.00999.98           C
ATOM   4571  C1' DG  B 111     252.311 270.565 117.559  1.00999.98           C
ATOM   4572  N9  DG  B 111     253.497 270.050 118.217  1.00999.98           N
ATOM   4573  C8  DG  B 111     254.153 268.872 117.961  1.00999.98           C
ATOM   4574  N7  DG  B 111     255.215 268.704 118.701  1.00999.98           N
ATOM   4575  C5  DG  B 111     255.276 269.859 119.475  1.00999.98           C
ATOM   4576  C6  DG  B 111     256.213 270.256 120.463  1.00999.98           C
ATOM   4577  O6  DG  B 111     257.214 269.643 120.865  1.00999.98           O
ATOM   4578  N1  DG  B 111     255.897 271.505 121.000  1.00999.98           N
ATOM   4579  C2  DG  B 111     254.811 272.267 120.631  1.00999.98           C
ATOM   4580  N2  DG  B 111     254.662 273.446 121.251  1.00999.98           N
ATOM   4581  N3  DG  B 111     253.933 271.904 119.711  1.00999.98           N
ATOM   4582  C4  DG  B 111     254.228 270.696 119.178  1.00999.98           C
ATOM   4583  P   DG  B 112     251.017 273.324 114.517  1.00999.98           P
ATOM   4584  OP1 DG  B 112     249.854 273.519 113.624  1.00999.98           O
ATOM   4585  OP2 DG  B 112     252.327 272.958 113.934  1.00999.98           O
ATOM   4586  O5' DG  B 112     251.249 274.659 115.364  1.00999.98           O
ATOM   4587  C5' DG  B 112     250.908 274.685 116.744  1.00999.98           C
ATOM   4588  C4' DG  B 112     251.729 275.723 117.486  1.00999.98           C
ATOM   4589  O4' DG  B 112     252.795 275.081 118.234  1.00999.98           O
ATOM   4590  C3' DG  B 112     252.400 276.774 116.608  1.00999.98           C
ATOM   4591  O3' DG  B 112     252.237 278.042 117.213  1.00999.98           O
ATOM   4592  C2' DG  B 112     253.870 276.332 116.585  1.00999.98           C
ATOM   4593  C1' DG  B 112     254.022 275.733 117.972  1.00999.98           C
ATOM   4594  N9  DG  B 112     255.081 274.732 118.090  1.00999.98           N
ATOM   4595  C8  DG  B 112     255.116 273.504 117.477  1.00999.98           C
ATOM   4596  N7  DG  B 112     256.162 272.793 117.791  1.00999.98           N
ATOM   4597  C5  DG  B 112     256.868 273.595 118.675  1.00999.98           C
ATOM   4598  C6  DG  B 112     258.087 273.349 119.346  1.00999.98           C
ATOM   4599  O6  DG  B 112     258.805 272.341 119.282  1.00999.98           O
ATOM   4600  N1  DG  B 112     258.457 274.422 120.153  1.00999.98           N
ATOM   4601  C2  DG  B 112     257.736 275.585 120.299  1.00999.98           C
ATOM   4602  N2  DG  B 112     258.255 276.506 121.122  1.00999.98           N
ATOM   4603  N3  DG  B 112     256.587 275.830 119.674  1.00999.98           N
ATOM   4604  C4  DG  B 112     256.214 274.792 118.881  1.00999.98           C
ATOM   4605  P   DC  B 113     252.434 279.383 116.358  1.00999.98           P
ATOM   4606  OP1 DC  B 113     251.411 280.360 116.793  1.00999.98           O
ATOM   4607  OP2 DC  B 113     252.536 278.998 114.933  1.00999.98           O
ATOM   4608  O5' DC  B 113     253.868 279.898 116.823  1.00999.98           O
ATOM   4609  C5' DC  B 113     254.409 279.475 118.070  1.00999.98           C
ATOM   4610  C4' DC  B 113     255.784 280.068 118.255  1.00999.98           C
ATOM   4611  O4' DC  B 113     256.752 279.008 118.472  1.00999.98           O
ATOM   4612  C3' DC  B 113     256.280 280.852 117.049  1.00999.98           C
ATOM   4613  O3' DC  B 113     257.026 281.973 117.473  1.00999.98           O
ATOM   4614  C2' DC  B 113     257.145 279.835 116.309  1.00999.98           C
ATOM   4615  C1' DC  B 113     257.738 279.038 117.460  1.00999.98           C
ATOM   4616  N1  DC  B 113     258.076 277.634 117.107  1.00999.98           N
ATOM   4617  C2  DC  B 113     259.122 276.994 117.774  1.00999.98           C
ATOM   4618  O2  DC  B 113     259.749 277.616 118.634  1.00999.98           O
ATOM   4619  N3  DC  B 113     259.415 275.708 117.456  1.00999.98           N
ATOM   4620  C4  DC  B 113     258.709 275.075 116.518  1.00999.98           C
ATOM   4621  N4  DC  B 113     259.033 273.805 116.236  1.00999.98           N
ATOM   4622  C5  DC  B 113     257.634 275.713 115.830  1.00999.98           C
ATOM   4623  C6  DC  B 113     257.355 276.980 116.155  1.00999.98           C
ATOM   4624  P   DT  B 114     257.021 283.315 116.592  1.00999.98           P
ATOM   4625  OP1 DT  B 114     256.258 284.346 117.331  1.00999.98           O
ATOM   4626  OP2 DT  B 114     256.620 282.939 115.217  1.00999.98           O
ATOM   4627  O5' DT  B 114     258.558 283.740 116.565  1.00999.98           O
ATOM   4628  C5' DT  B 114     259.309 283.701 117.765  1.00999.98           C
ATOM   4629  C4' DT  B 114     260.680 283.102 117.526  1.00999.98           C
ATOM   4630  O4' DT  B 114     260.561 281.691 117.209  1.00999.98           O
ATOM   4631  C3' DT  B 114     261.472 283.729 116.366  1.00999.98           C
ATOM   4632  O3' DT  B 114     262.724 284.202 116.840  1.00999.98           O
ATOM   4633  C2' DT  B 114     261.652 282.568 115.382  1.00999.98           C
ATOM   4634  C1' DT  B 114     261.597 281.380 116.320  1.00999.98           C
ATOM   4635  N1  DT  B 114     261.321 280.080 115.642  1.00999.98           N
ATOM   4636  C2  DT  B 114     262.104 278.995 115.951  1.00999.98           C
ATOM   4637  O2  DT  B 114     263.003 279.034 116.769  1.00999.98           O
ATOM   4638  N3  DT  B 114     261.794 277.851 115.274  1.00999.98           N
ATOM   4639  C4  DT  B 114     260.799 277.683 114.329  1.00999.98           C
ATOM   4640  O4  DT  B 114     260.602 276.606 113.773  1.00999.98           O
ATOM   4641  C5  DT  B 114     260.017 278.864 114.039  1.00999.98           C
ATOM   4642  C7  DT  B 114     258.909 278.807 113.028  1.00999.98           C
ATOM   4643  C6  DT  B 114     260.315 279.996 114.700  1.00999.98           C
ATOM   4644  P   DA  B 115     263.502 285.372 116.060  1.00999.98           P
ATOM   4645  OP1 DA  B 115     263.124 286.657 116.687  1.00999.98           O
ATOM   4646  OP2 DA  B 115     263.302 285.174 114.608  1.00999.98           O
ATOM   4647  O5' DA  B 115     265.041 285.077 116.375  1.00999.98           O
ATOM   4648  C5' DA  B 115     265.398 284.269 117.488  1.00999.98           C
ATOM   4649  C4' DA  B 115     266.598 283.400 117.155  1.00999.98           C
ATOM   4650  O4' DA  B 115     266.151 282.088 116.722  1.00999.98           O
ATOM   4651  C3' DA  B 115     267.487 283.929 116.032  1.00999.98           C
ATOM   4652  O3' DA  B 115     268.844 283.645 116.329  1.00999.98           O
ATOM   4653  C2' DA  B 115     267.000 283.142 114.816  1.00999.98           C
ATOM   4654  C1' DA  B 115     266.694 281.796 115.450  1.00999.98           C
ATOM   4655  N9  DA  B 115     265.723 280.989 114.715  1.00999.98           N
ATOM   4656  C8  DA  B 115     264.575 281.420 114.109  1.00999.98           C
ATOM   4657  N7  DA  B 115     263.886 280.458 113.540  1.00999.98           N
ATOM   4658  C5  DA  B 115     264.630 279.318 113.796  1.00999.98           C
ATOM   4659  C6  DA  B 115     264.442 277.962 113.460  1.00999.98           C
ATOM   4660  N6  DA  B 115     263.395 277.515 112.760  1.00999.98           N
ATOM   4661  N1  DA  B 115     265.379 277.081 113.869  1.00999.98           N
ATOM   4662  C2  DA  B 115     266.427 277.532 114.568  1.00999.98           C
ATOM   4663  N3  DA  B 115     266.709 278.776 114.945  1.00999.98           N
ATOM   4664  C4  DA  B 115     265.763 279.629 114.523  1.00999.98           C
ATOM   4665  P   DC  B 116     270.018 284.303 115.454  1.00999.98           P
ATOM   4666  OP1 DC  B 116     271.117 284.660 116.381  1.00999.98           O
ATOM   4667  OP2 DC  B 116     269.402 285.343 114.601  1.00999.98           O
ATOM   4668  O5' DC  B 116     270.498 283.108 114.506  1.00999.98           O
ATOM   4669  C5' DC  B 116     270.983 281.906 115.085  1.00999.98           C
ATOM   4670  C4' DC  B 116     271.035 280.781 114.063  1.00999.98           C
ATOM   4671  O4' DC  B 116     269.700 280.384 113.688  1.00999.98           O
ATOM   4672  C3' DC  B 116     271.749 281.111 112.745  1.00999.98           C
ATOM   4673  O3' DC  B 116     273.003 280.437 112.694  1.00999.98           O
ATOM   4674  C2' DC  B 116     270.787 280.596 111.653  1.00999.98           C
ATOM   4675  C1' DC  B 116     269.799 279.751 112.445  1.00999.98           C
ATOM   4676  N1  DC  B 116     268.442 279.657 111.822  1.00999.98           N
ATOM   4677  C2  DC  B 116     267.914 278.400 111.507  1.00999.98           C
ATOM   4678  O2  DC  B 116     268.575 277.387 111.753  1.00999.98           O
ATOM   4679  N3  DC  B 116     266.691 278.323 110.931  1.00999.98           N
ATOM   4680  C4  DC  B 116     266.003 279.438 110.676  1.00999.98           C
ATOM   4681  N4  DC  B 116     264.797 279.311 110.110  1.00999.98           N
ATOM   4682  C5  DC  B 116     266.524 280.730 110.986  1.00999.98           C
ATOM   4683  C6  DC  B 116     267.736 280.793 111.551  1.00999.98           C
ATOM   4684  P   DA  B 117     274.156 280.920 111.680  1.00999.98           P
ATOM   4685  OP1 DA  B 117     275.271 281.444 112.501  1.00999.98           O
ATOM   4686  OP2 DA  B 117     273.548 281.782 110.642  1.00999.98           O
ATOM   4687  O5' DA  B 117     274.622 279.564 110.966  1.00999.98           O
ATOM   4688  C5' DA  B 117     274.028 278.324 111.348  1.00999.98           C
ATOM   4689  C4' DA  B 117     274.138 277.286 110.240  1.00999.98           C
ATOM   4690  O4' DA  B 117     272.802 276.912 109.803  1.00999.98           O
ATOM   4691  C3' DA  B 117     274.850 277.748 108.970  1.00999.98           C
ATOM   4692  O3' DA  B 117     275.373 276.612 108.275  1.00999.98           O
ATOM   4693  C2' DA  B 117     273.698 278.358 108.200  1.00999.98           C
ATOM   4694  C1' DA  B 117     272.630 277.310 108.459  1.00999.98           C
ATOM   4695  N9  DA  B 117     271.284 277.822 108.277  1.00999.98           N
ATOM   4696  C8  DA  B 117     270.843 279.083 108.559  1.00999.98           C
ATOM   4697  N7  DA  B 117     269.581 279.275 108.271  1.00999.98           N
ATOM   4698  C5  DA  B 117     269.169 278.058 107.756  1.00999.98           C
ATOM   4699  C6  DA  B 117     267.932 277.611 107.264  1.00999.98           C
ATOM   4700  N6  DA  B 117     266.845 278.383 107.216  1.00999.98           N
ATOM   4701  N1  DA  B 117     267.853 276.336 106.822  1.00999.98           N
ATOM   4702  C2  DA  B 117     268.950 275.569 106.873  1.00999.98           C
ATOM   4703  N3  DA  B 117     270.169 275.880 107.318  1.00999.98           N
ATOM   4704  C4  DA  B 117     270.209 277.152 107.747  1.00999.98           C
ATOM   4705  P   DA  B 118     276.340 276.789 106.999  1.00999.98           P
ATOM   4706  OP1 DA  B 118     277.718 276.563 107.482  1.00999.98           O
ATOM   4707  OP2 DA  B 118     276.018 278.051 106.294  1.00999.98           O
ATOM   4708  O5' DA  B 118     275.922 275.587 106.022  1.00999.98           O
ATOM   4709  C5' DA  B 118     274.880 274.677 106.395  1.00999.98           C
ATOM   4710  C4' DA  B 118     273.923 274.438 105.234  1.00999.98           C
ATOM   4711  O4' DA  B 118     272.747 275.287 105.382  1.00999.98           O
ATOM   4712  C3' DA  B 118     274.502 274.746 103.837  1.00999.98           C
ATOM   4713  O3' DA  B 118     274.346 273.631 102.953  1.00999.98           O
ATOM   4714  C2' DA  B 118     273.679 275.938 103.364  1.00999.98           C
ATOM   4715  C1' DA  B 118     272.367 275.721 104.102  1.00999.98           C
ATOM   4716  N9  DA  B 118     271.577 276.947 104.183  1.00999.98           N
ATOM   4717  C8  DA  B 118     271.968 278.144 104.717  1.00999.98           C
ATOM   4718  N7  DA  B 118     271.070 279.096 104.598  1.00999.98           N
ATOM   4719  C5  DA  B 118     270.026 278.488 103.919  1.00999.98           C
ATOM   4720  C6  DA  B 118     268.768 278.963 103.482  1.00999.98           C
ATOM   4721  N6  DA  B 118     268.340 280.216 103.678  1.00999.98           N
ATOM   4722  N1  DA  B 118     267.964 278.095 102.835  1.00999.98           N
ATOM   4723  C2  DA  B 118     268.393 276.842 102.639  1.00999.98           C
ATOM   4724  N3  DA  B 118     269.548 276.282 103.002  1.00999.98           N
ATOM   4725  C4  DA  B 118     270.327 277.167 103.644  1.00999.98           C
ATOM   4726  P   DC  B 119     275.087 273.624 101.521  1.00999.98           P
ATOM   4727  OP1 DC  B 119     275.687 272.283 101.347  1.00999.98           O
ATOM   4728  OP2 DC  B 119     275.979 274.807 101.468  1.00999.98           O
ATOM   4729  O5' DC  B 119     273.896 273.803 100.452  1.00999.98           O
ATOM   4730  C5' DC  B 119     273.038 272.692 100.147  1.00999.98           C
ATOM   4731  C4' DC  B 119     271.857 273.101  99.267  1.00999.98           C
ATOM   4732  O4' DC  B 119     271.015 274.045  99.975  1.00999.98           O
ATOM   4733  C3' DC  B 119     272.214 273.805  97.969  1.00999.98           C
ATOM   4734  O3' DC  B 119     272.518 272.851  96.958  1.00999.98           O
ATOM   4735  C2' DC  B 119     270.920 274.548  97.658  1.00999.98           C
ATOM   4736  C1' DC  B 119     270.449 274.965  99.052  1.00999.98           C
ATOM   4737  N1  DC  B 119     270.868 276.353  99.421  1.00999.98           N
ATOM   4738  C2  DC  B 119     270.120 277.444  98.964  1.00999.98           C
ATOM   4739  O2  DC  B 119     269.111 277.240  98.276  1.00999.98           O
ATOM   4740  N3  DC  B 119     270.516 278.698  99.296  1.00999.98           N
ATOM   4741  C4  DC  B 119     271.607 278.881 100.040  1.00999.98           C
ATOM   4742  N4  DC  B 119     271.955 280.137 100.341  1.00999.98           N
ATOM   4743  C5  DC  B 119     272.387 277.784 100.509  1.00999.98           C
ATOM   4744  C6  DC  B 119     271.987 276.550 100.178  1.00999.98           C
TER    4745      DC  B 119
ATOM   4746  N   ALA C   2     224.925 251.514 297.971  1.00 65.15           N
ATOM   4747  CA  ALA C   2     225.800 250.442 298.422  1.00 61.55           C
ATOM   4748  C   ALA C   2     226.406 249.721 297.237  1.00 60.89           C
ATOM   4749  O   ALA C   2     225.850 249.748 296.142  1.00 68.06           O
ATOM   4750  CB  ALA C   2     225.038 249.471 299.293  1.00 57.36           C
ATOM   4751  N   LEU C   3     227.550 249.081 297.445  1.00 56.51           N
ATOM   4752  CA  LEU C   3     228.086 248.216 296.409  1.00 54.01           C
ATOM   4753  C   LEU C   3     227.234 246.961 296.311  1.00 53.46           C
ATOM   4754  O   LEU C   3     226.853 246.362 297.316  1.00 57.10           O
ATOM   4755  CB  LEU C   3     229.537 247.855 296.693  1.00 51.82           C
ATOM   4756  CG  LEU C   3     230.288 247.289 295.491  1.00 53.54           C
ATOM   4757  CD1 LEU C   3     230.362 248.314 294.386  1.00 55.32           C
ATOM   4758  CD2 LEU C   3     231.673 246.844 295.892  1.00 55.88           C
ATOM   4759  N   THR C   4     226.935 246.573 295.082  1.00 50.11           N
ATOM   4760  CA  THR C   4     225.989 245.519 294.779  1.00 50.14           C
ATOM   4761  C   THR C   4     226.680 244.525 293.860  1.00 55.35           C
ATOM   4762  O   THR C   4     227.663 244.855 293.195  1.00 60.77           O
ATOM   4763  CB  THR C   4     224.735 246.122 294.120  1.00 59.40           C
ATOM   4764  OG1 THR C   4     224.170 247.110 294.989  1.00 64.77           O
ATOM   4765  CG2 THR C   4     223.679 245.084 293.813  1.00 61.13           C
ATOM   4766  N   LYS C   5     226.183 243.289 293.841  1.00 54.12           N
ATOM   4767  CA  LYS C   5     226.650 242.350 292.831  1.00 48.89           C
ATOM   4768  C   LYS C   5     226.406 242.889 291.430  1.00 53.07           C
ATOM   4769  O   LYS C   5     227.167 242.583 290.507  1.00 61.03           O
ATOM   4770  CB  LYS C   5     225.971 240.995 292.998  1.00 51.86           C
ATOM   4771  CG  LYS C   5     226.653 240.088 293.989  1.00 53.87           C
ATOM   4772  CD  LYS C   5     226.210 238.652 293.819  1.00 47.72           C
ATOM   4773  CE  LYS C   5     224.722 238.512 293.979  1.00 52.39           C
ATOM   4774  NZ  LYS C   5     224.297 237.099 293.839  1.00 62.11           N
ATOM   4775  N   ALA C   6     225.355 243.688 291.252  1.00 49.66           N
ATOM   4776  CA  ALA C   6     225.128 244.331 289.965  1.00 48.40           C
ATOM   4777  C   ALA C   6     226.224 245.335 289.643  1.00 48.30           C
ATOM   4778  O   ALA C   6     226.683 245.412 288.500  1.00 55.47           O
ATOM   4779  CB  ALA C   6     223.763 245.011 289.952  1.00 49.36           C
ATOM   4780  N   GLU C   7     226.652 246.117 290.632  1.00 48.05           N
ATOM   4781  CA  GLU C   7     227.655 247.143 290.375  1.00 50.71           C
ATOM   4782  C   GLU C   7     229.011 246.529 290.067  1.00 48.99           C
ATOM   4783  O   GLU C   7     229.729 247.011 289.185  1.00 54.71           O
ATOM   4784  CB  GLU C   7     227.751 248.097 291.560  1.00 54.41           C
ATOM   4785  CG  GLU C   7     226.492 248.893 291.803  1.00 57.25           C
ATOM   4786  CD  GLU C   7     226.625 249.861 292.958  1.00 67.21           C
[truncated: 1,470,670 more chars]
