# Supplementary material for: Cryo-EM Structure of the relaxosome, a complex essential for bacterial mating and the spread of antibiotic resistance genes
Source: Nat Commun. 2025 May 27;16:4906. doi: 10.1038/s41467-025-60116-6 (PMC12117103; doi:10.1038/s41467-025-60116-6)
Supplement: Supplementary file 6 — Source Data [file 41467_2025_60116_MOESM6_ESM.zip]

Archive with 6 entries (5 files):
- SourceDataFiles/
- __MACOSX/._SourceDataFiles
- SourceDataFiles/Uncropped Gel Images.pptx
- __MACOSX/SourceDataFiles/._Uncropped Gel Images.pptx
- SourceDataFiles/Source Data Fig.8a-d.xlsx
- __MACOSX/SourceDataFiles/._Source Data Fig.8a-d.xlsx
