# Supplementary material for: Cryo-EM Structure of the relaxosome, a complex essential for bacterial mating and the spread of antibiotic resistance genes
Source: Nat Commun. 2025 May 27;16:4906. doi: 10.1038/s41467-025-60116-6 (PMC12117103; doi:10.1038/s41467-025-60116-6)
Supplement: Supplementary file 6 — Source Data [file 41467_2025_60116_MOESM6_ESM.zip › SourceDataFiles/Source Data Fig.8a-d.xlsx]

## Sheet: Results
	Conjugation efficiencies related to Fig. 8a-d and Supplementary Table 3
			conjugation frequencies								ordinary one way anova, Holm-Šídák's multiple comparisons test
1	F´allele	pTrc allele	1	2	3	4	MEAN	SD	mutation	group		adjusted P-value		adjusted P-value		adjusted P-value		adjusted P-value
2	pOX38	pTrc99A (vector)	0.328	0.127167	0.42514		0.293436	0.151964
3	pOX38ΔtraI	p99I+ (wild-type)	0.00121	0.000314828	0.000909067	0.00198915	0.00110576	0.00069654	wild-type	na
4	pOX38ΔtraI	p99I+_Mut3	0.000712	0.000235789	0.000819691		0.00058916	0.000310729	R576A R605A	DNA binding	wild-type vs. R576A R605A	>0.9999
5	pOX38ΔtraI	p99I+_Mut4	0.0034	0.00408499	0.00143714		0.00297404	0.00137435	R576E R605E	DNA binding	wild-type vs. R576E R605E	>0.9999
6	pOX38ΔtraI	p99I+_Mut5	0.631	0.715869	1.18821		0.845026	0.300219	S641E S696E	DNA binding	wild-type vs. S641E S696E	<0.0001
7	pOX38ΔtraI	p99I+_Mut6	0.52	0.59932	0.838684		0.652668	0.165905	R694E S696E	DNA binding	wild-type vs. R694E S696E	0.0001
8	pOX38ΔtraI	p99I+_Mut7	0.8	0.433361	0.606965		0.613442	0.183405	S641E S696E R694E	DNA binding	wild-type vs. S641E S696E R694E	0.0002
9	pOX38ΔtraI	p99I+_Mut11	0.000508103	0.000607319	0.00134582		0.000820414	0.000457712	R651E N799E	DNA binding	wild-type vs. R651E N799E	>0.9999
10	pOX38ΔtraI	p99I+_Mut12	0.00185784	0.001476	0.00306927		0.00213437	0.000831855	L646E R647E	TraI-TraY			wild-type vs. L646E R647E	0.8778
11	pOX38ΔtraI	p99I+_Mut13	0.0500864	0.0197433	0.0422709		0.0373668	0.0157547	L646R D648R	TraI-TraY			wild-type vs. L646R D648R	0.0016
12	pOX38ΔtraI	p99I+_Mut14	1.56837	1.24211	1.86992		1.56013	0.313988	S678K S680R	TraI-IHF					wild-type vs. S678K S680R	<0.0001
13	pOX38ΔtraI	p99I+_Mut15	0.0637343	0.0272584	0.0658157		0.0522695	0.0216852	R673E T675E	TraI-IHF					wild-type vs. R673E T675E	0.6636
14	pOX38ΔtraI	p99I+_Mut16	0.193702	0.195461	0.212891		0.200685	0.0106074	R673E T675E Q677E	TraI-IHF					wild-type vs. R673E T675E Q677E	0.2139
15	pOX38ΔtraI	p99I+_Mut17	1.46018	0.510776	1.75994		1.24363	0.652128	S73E W659E	TE-VH							wild-type vs. S73E W659E	0.0181
	pOX38ΔtraI	p99I+_Mut18	0.835928	0.469083	1.54792		0.950976	0.548542	S700E S701E	TE-VH							wild-type vs. S700E S701E	0.0293

## Sheet: Strains & Plasmids
Strain or plasmid	Description	Reference/source
E. coli strains
MS411	ilvG rfb-50 thi	M. Schembri; DTU, Denmark
MS614	SmR; ilvG, rfb-50, thi, rpsL	M. Schembri; DTU, Denmark
DH5α	endA1 recA1 gyrA96 thi-l hsdR17 supE44 λ- relA1 deoR Δ(lacZYAargF)-U169 φ80dlacZΔ(M15)	Woodcock et al., 1989	Nucleic acid res. 17:3469-3478.
Plasmids
pOX38	KmR; IncFI, derivative of F	Chandler & Galas, 1983	J. Mol Biol 170:61-91.
pOX38ΔtraI	KmR, TcR; IncFI, traI::tetRA	Lang, 2010	Molecular Microbiology, 78: 1539-1555.
pTrc99A	AmpR; cloning vector; trc promoter; lacIq	Amann, E., 1988	Gene 69:301–315.
p99I+	AmpR; pTrc99A with wild-type F traI	Haft, R.	J Bacteriol. 2006 Sep;188(17):6346-53. doi: 10.1128/JB.00462-06.
p99I+_Mut3	p99+ traI R576A R605A	this study
p99I+_Mut4	p99+ traI R576E R605E	this study
p99I+_Mut5	p99+ traI S641E S696E	this study
p99I+_Mut6	p99+ traI R694E S696E	this study
p99I+_Mut7	p99+ traI S641E R694E S696E	this study
p99I+_Mut11	p99+ traI R651E N799E	this study
p99I+_Mut12	p99+ traI L646E R647E	this study
p99I+_Mut13	p99+ traI L646R D648R	this study
p99I+_Mut14	p99+ traI S678K S680R	this study
p99I+_Mut15	p99+ traI R673E T675E	this study
p99I+_Mut16	p99+ traI R673E T675E Q677E	this study
p99I+_Mut17	p99+ traI S73E W659E	this study
p99I+_Mut18	p99+ traI S700E S701E	this study

## Sheet: Primer
		Oligo name	sequence 5´-3´ (a)
		Mut I fw	ccgcacgtcataacgtacaggtcctgataaccgacagc
		MutI rev	gaccgcacggtgtgtgggacccagccccacgactcggg
Site of mutation		MutI17 fw	gaaacagaccatggaattcgagctc
R576A R605A	fw	R576A fw	cagtgaaccggacGCtaatgtcc
	rev	R576A rev	ggacattaGCgtccggttcactg
	fw	R605A fw	cagcggggtaGCggaacagg
	rev	R605A rev	cctgttccGCtaccccgctg
R576E R605E	fw	R576E fw	cagtgaaccggacGAGaatgtcc
	rev	R576E rev	ggacattCTCgtccggttcactg
	fw	R605E fw	cagcggggtaGAggaacagg
	rev	R605E rev	cctgttccTCtaccccgctg
S641E S696E	fw	S641E fw	ctggacGAGcggagccgttatc
	rev	S641E rev	gataacggctccgCTCgtccag
	fw	S696E fw	gtggtgcgtattGAGtccctgg
	rev	S696E rev	ccagggaCTCaatacgcaccac
R694E S696E	fw	R694E S696E fw	gtggtgGAGattGAGtccctggacagcagc
	rev	R694E S696E rev	gctgctgtccagggaCTCaatCTCcaccac
S641E R694E S696E	fw	S641E fw	ctggacGAGcggagccgttatc
	rev	S641E rev	gataacggctccgCTCgtccag
	fw	R694E S696E fw	gtggtgGAGattGAGtccctggacagcagc
	rev	R694E S696E rev	gctgctgtccagggaCTCaatCTCcaccac
R651E N799E	fw	R651E fw	ggatatgtacGAGccggggatgg
	rev	R651E rev	ccatccccggCTCgtacatatcc
	fw	N799E fw	caatggacGaGgccaccctgaac
	rev	N799Erev	gttcagggtggcCtCgtccattg
L646E R647E	fw	L646E R647E fw	agccgttatGAgGAggatatgtaccg
	rev	L646E R647E rev	cggtacatatccTCcTCataacggct
L646R D648R	fw	L646R D648R fw	ccgttatcGgcggCGtatgtacc
	rev	L646R D648R rev	ggtacataCGccgcCgataacgg
S678K S680R	fw	S678K S680R fw	ggcgcagaAAcacagActgaccctg
	rev	S678K S680R rev	cagggtcagTctgtgTTtctgcgcc
R673E T675E	fw	R673E T675E fw	gttatcgacGAggtgGAggcgcagagtc
	rev	R673E T675E rev	gactctgcgccTCcaccTCgtcgataac
R673E T675E Q677E	fw	R673E T675E Q677E fw	gttatcgacGAggtgGAggcgGagagtcacag
	rev	R673E T675E Q677E rev	ctgtgactctCcgccTCcaccTCgtcgataac
S73E W659E	fw	S73E fw	catgcaggatggcGAGaacaggc
	rev	S73E rev	gcctgttCTCgccatcctgcatg
	fw	W659E fw	gatggagcagGAgaacccggagac
	rev	W659E rev	gtctccgggttcTCctgctccatc
S700E S701E	fw	S700E S701E fw	ccctggacGAGGAGtggtcgctgttc
	rev	S700E S701E rev	gaacagcgaccaCTCCTCgtccaggg
(a) Mutated bases are shown in capital letters
